# Supplementary material for: Cost-effectiveness of one-off upper abdominal CT screening as an add-on to lung cancer screening in England
Source: Br J Cancer. 2025 May 14;133(2):239–47. doi: 10.1038/s41416-025-03043-z (PMC12304199; doi:10.1038/s41416-025-03043-z)
Supplement: Supplementary file 4 — Supplementary Parameters file [file 41416_2025_3043_MOESM4_ESM.xlsx]

## Sheet: All Other Model Parameters
Param number	Parameter group	Parameter Description	Parameter Name	Mean	Distribution type	Distribution Number	Distribution parameters		95% CI		Mode	Source	Notes
1	Cancer Progression	Kidney cancer progression time stage I to stage II (years)	KCprog_I_II	4	Triangular	7	0	7			5	Schwartzberg 2022.	Value given in source is supposed to be median, but using it here as mode in a triangular distribution. https://bmcmedresmethodol.biomedcentral.com/articles/10.1186/1471-2288-5-13 Distribution parameters represent range, but unclear whether range corresponds to individual level variation or error in estimation of median value - using them as second. Values of <1 have been assumed to be 1 for uppe…
2	Cancer Progression	Kidney cancer progression time stage II to stage III (years)	KCprog_II_III	2.66667	Triangular	7	0	5			3	Schwartzberg 2022.
3	Cancer Progression	Kidney cancer progression time stage III to stage IV (years)	KCprog_III_IV	1.5	Triangular	7	0	2.5			2	Schwartzberg 2022.
4	Cancer Progression	Liver or intrahepatic bile duct cancer progression time stage I to stage II (years)	LCprog_I_II	1.66667	Triangular	7	0	3			2	Schwartzberg 2022.
5	Cancer Progression	Liver or intrahepatic bile duct cancer progression time stage II to stage III (years)	LCprog_II_III	0.833333	Triangular	7	0	2			0.5	Schwartzberg 2022.
6	Cancer Progression	Liver or intrahepatic bile duct cancer progression time stage III to stage IV (years)	LCprog_III_IV	0.5	Triangular	7	0	1			0.5	Schwartzberg 2022.
7	Cancer Progression	Stomach cancer progression time stage I to stage II (years)	SCprog_I_II	3.33333	Triangular	7	2	5			3	Schwartzberg 2022.
8	Cancer Progression	Stomach cancer progression time stage II to stage III (years)	SCprog_II_III	1.5	Triangular	7	0	2.5			2	Schwartzberg 2022.
9	Cancer Progression	Stomach cancer progression time stage III to stage IV (years)	SCprog_III_IV	0.833333	Triangular	7	0	2			0.5	Schwartzberg 2022.
10	Cancer Progression	Oesophageal cancer progression time stage I to stage II (years)	OCprog_I_II	3.16667	Triangular	7	2	5			2.5	Schwartzberg 2022.
11	Cancer Progression	Oesophageal cancer progression time stage II to stage III (years)	OCprog_II_III	0.833333	Triangular	7	0	2			0.5	Schwartzberg 2022.
12	Cancer Progression	Oesophageal cancer progression time stage III to stage IV (years)	OCprog_III_IV	0.833333	Triangular	7	0	2			0.5	Schwartzberg 2022.
13	Cancer Progression	Gallbladder cancer progression time stage I to stage II (years)	GCprog_I_II	1.66667	Triangular	7	0	3			2	Schwartzberg 2022.
14	Cancer Progression	Gallbladder cancer progression time stage II to stage III (years)	GCprog_II_III	0.5	Triangular	7	0	1			0.5	Schwartzberg 2022.
15	Cancer Progression	Gallbladder cancer progression time stage III to stage IV (years)	GCprog_III_IV	0.5	Triangular	7	0	1			0.5	Schwartzberg 2022.
16	Cancer Progression	Pancreatic cancer progression time stage I to stage II (years)	PCprog_I_II	0.833333	Triangular	7	0	2			0.5	Schwartzberg 2022.
17	Cancer Progression	Pancreatic cancer progression time stage II to stage III (years)	PCprog_II_III	0.833333	Triangular	7	0	2			0.5	Schwartzberg 2022.
18	Cancer Progression	Pancreatic cancer progression time stage III to stage IV (years)	PCprog_III_IV	0.5	Triangular	7	0	1			0.5	Schwartzberg 2022.
19	Cancer Progression	Colon cancer progression time stage I to stage II (years)	CCprog_I_II	3.5	Triangular	7	2	5			3.5	Schwartzberg 2022.
20	Cancer Progression	Colon cancer progression time stage II to stage III (years)	CCprog_II_III	3.33333	Triangular	7	2	5			3	Schwartzberg 2022.
21	Cancer Progression	Colon cancer progression time stage III to stage IV (years)	CCprog_III_IV	0.833333	Triangular	7	0	2			0.5	Schwartzberg 2022.
22	Cancer Progression	Ureteric cancer progression time stage I to stage II (years)	UCprog_I_II	4	Triangular	7	2	7			3	Schwartzberg 2022.
23	Cancer Progression	Ureteric cancer progression time stage II to stage III (years)	UCprog_II_III	2.83333	Triangular	7	1.5	5			2	Schwartzberg 2022.
24	Cancer Progression	Ureteric cancer progression time stage III to stage IV (years)	UCprog_III_IV	1.5	Triangular	7	0	4			0.5	Schwartzberg 2022.
25	Cancer Progression	Adrenal cancer progression time stage I to stage II (years)	ACprog_I_II	4	Triangular	7	0	7			5	Schwartzberg 2022.
26	Cancer Progression	Adrenal cancer progression time stage II to stage III (years)	ACprog_II_III	2.66667	Triangular	7	0	5			3	Schwartzberg 2022.
27	Cancer Progression	Adrenal cancer progression time stage III to stage IV (years)	ACprog_III_IV	1.5	Triangular	7	0	2.5			2	Schwartzberg 2022.
28	Cancer Progression	Hodgkin lymphoma progression time stage I to stage II (years)	HLprog_I_II	4	Triangular	7	2	6			4	Broder 2021 abstract (for some reason not in Schwartzberg paper)
29	Cancer Progression	Hodgkin lymphoma progression time stage II to stage III (years)	HLprog_II_III	2.16667	Triangular	7	0	4			2.5
30	Cancer Progression	Hodgkin lymphoma progression time stage III to stage IV (years)	HLprog_III_IV	1.66667	Triangular	7	0	3			2
31	Cancer Progression	Non-Hodgkin lymphoma progression time stage I to stage II (years)	NLprog_I_II	4	Triangular	7	2	6			4	Broder 2021 abstract (for some reason not in Schwartzberg paper)
32	Cancer Progression	Non-Hodgkin lymphoma progression time stage II to stage III (years)	NLprog_II_III	2.16667	Triangular	7	0	4			2.5
33	Cancer Progression	Non-Hodgkin lymphoma progression time stage III to stage IV (years)	NLprog_III_IV	1.66667	Triangular	7	0	3			2
34	Cancer Progression	All cancer max time stage IV before diagnosis/death	Max_time_IV	1	Constant	6	1	1			N	Assumption
35	Cancer Incidence	Kidney cancer incidence rate age 50-54 male	KCinc_50_54M	0.000255	Beta	1	472.074	1.8508e+06	0.000233	0.000279		NDRS 2019	Includes kidney but not renal pelvis (C64)
36	Cancer Incidence	Kidney cancer incidence rate age 55-59 male	KCinc_55_59M	0.000383	Beta	1	669.778	1.7481e+06	0.000355	0.000413		NDRS 2019
37	Cancer Incidence	Kidney cancer incidence rate age 60-64 male	KCinc_60_64M	0.000518	Beta	1	773.294	1.49207e+06	0.000482	0.000555		NDRS 2019
38	Cancer Incidence	Kidney cancer incidence rate age 65-69 male	KCinc_65_69M	0.000647	Beta	1	869.133	1.34246e+06	0.000605	0.000691		NDRS 2019
39	Cancer Incidence	Kidney cancer incidence rate age 70-74 male	KCinc_70_74M	0.000807	Beta	1	1062.7	1.31578e+06	0.000759	0.000856		NDRS 2019
40	Cancer Incidence	Kidney cancer incidence rate age 75-79 male	KCinc_75_79M	0.000934	Beta	1	830.302	888144	0.000872	0.000999		NDRS 2019
41	Cancer Incidence	Kidney cancer incidence rate age 80-84 male	KCinc_80_84M	0.00104	Beta	1	640.499	615224	0.000962	0.001123		NDRS 2019
42	Cancer Incidence	Kidney cancer incidence rate age 85-89 male	KCinc_85_89M	0.001063	Beta	1	361.636	339841	0.000958	0.001177		NDRS 2019
43	Cancer Incidence	Kidney cancer incidence rate age 90+ male	KCinc_90_100M	0.000914	Beta	1	145.39	158925	0.000775	0.001072		NDRS 2019
44	Cancer Incidence	Kidney cancer incidence rate age 50-54 female	KCinc_50_54F	0.000128	Beta	1	245.822	1.92024e+06	0.000113	0.000145		NDRS 2019
45	Cancer Incidence	Kidney cancer incidence rate age 55-59 female	KCinc_55_59F	0.000182	Beta	1	318.053	1.74723e+06	0.000163	0.000203		NDRS 2019
46	Cancer Incidence	Kidney cancer incidence rate age 60-64 female	KCinc_60_64F	0.000249	Beta	1	380.984	1.52967e+06	0.000225	0.000275		NDRS 2019
47	Cancer Incidence	Kidney cancer incidence rate age 65-69 female	KCinc_65_69F	0.000324	Beta	1	447.922	1.38203e+06	0.000295	0.000355		NDRS 2019
48	Cancer Incidence	Kidney cancer incidence rate age 70-74 female	KCinc_70_74F	0.0004	Beta	1	564.176	1.40987e+06	0.000368	0.000434		NDRS 2019
49	Cancer Incidence	Kidney cancer incidence rate age 75-79 female	KCinc_75_79F	0.000461	Beta	1	462.593	1.00299e+06	0.00042	0.000504		NDRS 2019
50	Cancer Incidence	Kidney cancer incidence rate age 80-84 female	KCinc_80_84F	0.000563	Beta	1	441.519	783784	0.000512	0.000617		NDRS 2019
51	Cancer Incidence	Kidney cancer incidence rate age 85-89 female	KCinc_85_89F	0.000531	Beta	1	272.755	513390	0.000471	0.000597		NDRS 2019
52	Cancer Incidence	Kidney cancer incidence rate age 90+ female	KCinc_90_100F	0.000484	Beta	1	162.055	334663	0.000414	0.000563		NDRS 2019
53	Cancer Incidence	Liver cancer incidence rate age 50-54 male	LCinc_50_54M	8e-05	Beta	1	145.464	1.81815e+06	6.8e-05	9.4e-05		NDRS 2019	Includes liver and intrahepatic bile ducts (C22).
54	Cancer Incidence	Liver cancer incidence rate age 55-59 male	LCinc_55_59M	0.000155	Beta	1	269.618	1.7392e+06	0.000138	0.000175		NDRS 2019
55	Cancer Incidence	Liver cancer incidence rate age 60-64 male	LCinc_60_64M	0.00028	Beta	1	413.012	1.47463e+06	0.000254	0.000308		NDRS 2019
56	Cancer Incidence	Liver cancer incidence rate age 65-69 male	LCinc_65_69M	0.000432	Beta	1	568.616	1.31567e+06	0.000397	0.000468		NDRS 2019
57	Cancer Incidence	Liver cancer incidence rate age 70-74 male	LCinc_70_74M	0.000501	Beta	1	650.178	1.29711e+06	0.000464	0.000541		NDRS 2019
58	Cancer Incidence	Liver cancer incidence rate age 75-79 male	LCinc_75_79M	0.000668	Beta	1	587.45	878829	0.000616	0.000724		NDRS 2019
59	Cancer Incidence	Liver cancer incidence rate age 80-84 male	LCinc_80_84M	0.000795	Beta	1	495.095	622266	0.000727	0.000867		NDRS 2019
60	Cancer Incidence	Liver cancer incidence rate age 85-89 male	LCinc_85_89M	0.000855	Beta	1	289.19	337945	0.000761	0.000958		NDRS 2019
61	Cancer Incidence	Liver cancer incidence rate age 90+ male	LCinc_90_100M	0.000746	Beta	1	118.087	158176	0.00062	0.000889		NDRS 2019
62	Cancer Incidence	Liver cancer incidence rate age 50-54 female	LCinc_50_54F	3.2e-05	Beta	1	54.4433	1.7013e+06	2.4e-05	4.1e-05		NDRS 2019
63	Cancer Incidence	Liver cancer incidence rate age 55-59 female	LCinc_55_59F	6.8e-05	Beta	1	113.675	1.67157e+06	5.6e-05	8.1e-05		NDRS 2019
64	Cancer Incidence	Liver cancer incidence rate age 60-64 female	LCinc_60_64F	9.7e-05	Beta	1	141.175	1.45527e+06	8.2e-05	0.000114		NDRS 2019
65	Cancer Incidence	Liver cancer incidence rate age 65-69 female	LCinc_65_69F	0.000161	Beta	1	225.756	1.40198e+06	0.000141	0.000183		NDRS 2019
66	Cancer Incidence	Liver cancer incidence rate age 70-74 female	LCinc_70_74F	0.000239	Beta	1	337.371	1.41126e+06	0.000215	0.000266		NDRS 2019
67	Cancer Incidence	Liver cancer incidence rate age 75-79 female	LCinc_75_79F	0.000298	Beta	1	303.885	1.01944e+06	0.000266	0.000333		NDRS 2019
68	Cancer Incidence	Liver cancer incidence rate age 80-84 female	LCinc_80_84F	0.000423	Beta	1	331.871	784234	0.000379	0.00047		NDRS 2019
69	Cancer Incidence	Liver cancer incidence rate age 85-89 female	LCinc_85_89F	0.000465	Beta	1	238.504	512673	0.000409	0.000527		NDRS 2019
70	Cancer Incidence	Liver cancer incidence rate age 90+ female	LCinc_90_100F	0.000439	Beta	1	146.797	334242	0.000372	0.000514		NDRS 2019
71	Cancer Incidence	Stomach cancer incidence rate age 50-54 male	SCinc_50_54M	8.5e-05	Beta	1	164.214	1.93177e+06	7.3e-05	9.9e-05		NDRS 2019	Includes stomach (C16)
72	Cancer Incidence	Stomach cancer incidence rate age 55-59 male	SCinc_55_59M	0.00013	Beta	1	224.61	1.72754e+06	0.000114	0.000148		NDRS 2019
73	Cancer Incidence	Stomach cancer incidence rate age 60-64 male	SCinc_60_64M	0.000211	Beta	1	309.623	1.4671e+06	0.000189	0.000236		NDRS 2019
74	Cancer Incidence	Stomach cancer incidence rate age 65-69 male	SCinc_65_69M	0.000299	Beta	1	394.516	1.31906e+06	0.000271	0.00033		NDRS 2019
75	Cancer Incidence	Stomach cancer incidence rate age 70-74 male	SCinc_70_74M	0.000448	Beta	1	578.458	1.29062e+06	0.000413	0.000486		NDRS 2019
76	Cancer Incidence	Stomach cancer incidence rate age 75-79 male	SCinc_75_79M	0.000689	Beta	1	602.434	873757	0.000636	0.000746		NDRS 2019
77	Cancer Incidence	Stomach cancer incidence rate age 80-84 male	SCinc_80_84M	0.0009	Beta	1	560.115	621789	0.000828	0.000977		NDRS 2019
78	Cancer Incidence	Stomach cancer incidence rate age 85-89 male	SCinc_85_89M	0.001112	Beta	1	378.255	339780	0.001004	0.001228		NDRS 2019
79	Cancer Incidence	Stomach cancer incidence rate age 90+ male	SCinc_90_100M	0.000938	Beta	1	149.08	158785	0.000797	0.001098		NDRS 2019
80	Cancer Incidence	Stomach cancer incidence rate age 50-54 female	SCinc_50_54F	5.1e-05	Beta	1	99.9112	1.95894e+06	4.2e-05	6.2e-05		NDRS 2019
81	Cancer Incidence	Stomach cancer incidence rate age 55-59 female	SCinc_55_59F	5.7e-05	Beta	1	103.142	1.80941e+06	4.7e-05	6.9e-05		NDRS 2019
82	Cancer Incidence	Stomach cancer incidence rate age 60-64 female	SCinc_60_64F	9.6e-05	Beta	1	147.344	1.53469e+06	8.1e-05	0.000112		NDRS 2019
83	Cancer Incidence	Stomach cancer incidence rate age 65-69 female	SCinc_65_69F	0.000134	Beta	1	181.375	1.35337e+06	0.000116	0.000155		NDRS 2019
84	Cancer Incidence	Stomach cancer incidence rate age 70-74 female	SCinc_70_74F	0.000188	Beta	1	268.142	1.42602e+06	0.000167	0.000212		NDRS 2019
85	Cancer Incidence	Stomach cancer incidence rate age 75-79 female	SCinc_75_79F	0.000272	Beta	1	268.998	988693	0.000241	0.000306		NDRS 2019
86	Cancer Incidence	Stomach cancer incidence rate age 80-84 female	SCinc_80_84F	0.000378	Beta	1	296.741	784733	0.000337	0.000423		NDRS 2019
87	Cancer Incidence	Stomach cancer incidence rate age 85-89 female	SCinc_85_89F	0.000501	Beta	1	254.802	508332	0.000442	0.000565		NDRS 2019
88	Cancer Incidence	Stomach cancer incidence rate age 90+ female	SCinc_90_100F	0.000407	Beta	1	135.558	332931	0.000343	0.00048		NDRS 2019
89	Cancer Incidence	Oesophageal cancer incidence rate age 50-54 male	OCinc_50_54M	0.000132	Beta	1	245.821	1.86203e+06	0.000117	0.00015		NDRS 2019	Includes oesophagus (C15)
90	Cancer Incidence	Oesophageal cancer incidence rate age 55-59 male	OCinc_55_59M	0.000243	Beta	1	428.694	1.76374e+06	0.00022	0.000266		NDRS 2019
91	Cancer Incidence	Oesophageal cancer incidence rate age 60-64 male	OCinc_60_64M	0.000401	Beta	1	602.991	1.50311e+06	0.00037	0.000434		NDRS 2019
92	Cancer Incidence	Oesophageal cancer incidence rate age 65-69 male	OCinc_65_69M	0.000627	Beta	1	835.566	1.33181e+06	0.000585	0.00067		NDRS 2019
93	Cancer Incidence	Oesophageal cancer incidence rate age 70-74 male	OCinc_70_74M	0.000815	Beta	1	1061.85	1.30183e+06	0.000767	0.000865		NDRS 2019
94	Cancer Incidence	Oesophageal cancer incidence rate age 75-79 male	OCinc_75_79M	0.000954	Beta	1	839.573	879216	0.000891	0.00102		NDRS 2019
95	Cancer Incidence	Oesophageal cancer incidence rate age 80-84 male	OCinc_80_84M	0.000988	Beta	1	607.912	614688	0.000912	0.001069		NDRS 2019
96	Cancer Incidence	Oesophageal cancer incidence rate age 85-89 male	OCinc_85_89M	0.00102	Beta	1	345.49	338370	0.000917	0.001132		NDRS 2019
97	Cancer Incidence	Oesophageal cancer incidence rate age 90+ male	OCinc_90_100M	0.001083	Beta	1	172.558	159161	0.00093	0.001253		NDRS 2019
98	Cancer Incidence	Oesophageal cancer incidence rate age 50-54 female	OCinc_50_54F	4.7e-05	Beta	1	84.8538	1.80531e+06	3.8e-05	5.8e-05		NDRS 2019
99	Cancer Incidence	Oesophageal cancer incidence rate age 55-59 female	OCinc_55_59F	7.1e-05	Beta	1	123.926	1.74531e+06	6e-05	8.5e-05		NDRS 2019
100	Cancer Incidence	Oesophageal cancer incidence rate age 60-64 female	OCinc_60_64F	0.000125	Beta	1	185.232	1.48167e+06	0.000108	0.000144		NDRS 2019
101	Cancer Incidence	Oesophageal cancer incidence rate age 65-69 female	OCinc_65_69F	0.000182	Beta	1	251.301	1.38052e+06	0.000161	0.000206		NDRS 2019
102	Cancer Incidence	Oesophageal cancer incidence rate age 70-74 female	OCinc_70_74F	0.000266	Beta	1	372.749	1.40094e+06	0.00024	0.000294		NDRS 2019
103	Cancer Incidence	Oesophageal cancer incidence rate age 75-79 female	OCinc_75_79F	0.00036	Beta	1	363.531	1.00944e+06	0.000324	0.000398		NDRS 2019
104	Cancer Incidence	Oesophageal cancer incidence rate age 80-84 female	OCinc_80_84F	0.000466	Beta	1	361.895	776237	0.00042	0.000516		NDRS 2019
105	Cancer Incidence	Oesophageal cancer incidence rate age 85-89 female	OCinc_85_89F	0.000596	Beta	1	308.38	517107	0.000532	0.000665		NDRS 2019
106	Cancer Incidence	Oesophageal cancer incidence rate age 90+ female	OCinc_90_100F	0.000558	Beta	1	189.141	338774	0.000483	0.000642		NDRS 2019
107	Cancer Incidence	Gallbladder cancer incidence rate age 50-54 male	GCinc_50_54M	3e-06	Beta	1	3.84144	1.28048e+06	1e-06	7e-06		NDRS 2019	Includes gallbladder (C23)
108	Cancer Incidence	Gallbladder cancer incidence rate age 55-59 male	GCinc_55_59M	1.2e-05	Beta	1	22.1265	1.84385e+06	8e-06	1.8e-05		NDRS 2019
109	Cancer Incidence	Gallbladder cancer incidence rate age 60-64 male	GCinc_60_64M	1.1e-05	Beta	1	12.9114	1.17375e+06	6e-06	1.8e-05		NDRS 2019
110	Cancer Incidence	Gallbladder cancer incidence rate age 65-69 male	GCinc_65_69M	2.3e-05	Beta	1	28.1257	1.22283e+06	1.6e-05	3.3e-05		NDRS 2019
111	Cancer Incidence	Gallbladder cancer incidence rate age 70-74 male	GCinc_70_74M	3.2e-05	Beta	1	35.6782	1.11491e+06	2.3e-05	4.4e-05		NDRS 2019
112	Cancer Incidence	Gallbladder cancer incidence rate age 75-79 male	GCinc_75_79M	5.6e-05	Beta	1	47.0552	840224	4.1e-05	7.3e-05		NDRS 2019
113	Cancer Incidence	Gallbladder cancer incidence rate age 80-84 male	GCinc_80_84M	9.3e-05	Beta	1	55.3463	595066	7.1e-05	0.00012		NDRS 2019
114	Cancer Incidence	Gallbladder cancer incidence rate age 85-89 male	GCinc_85_89M	8.8e-05	Beta	1	28.1615	319988	6e-05	0.000125		NDRS 2019
115	Cancer Incidence	Gallbladder cancer incidence rate age 90+ male	GCinc_90_100M	7.8e-05	Beta	1	11.0442	141581	4.2e-05	0.000134		NDRS 2019
116	Cancer Incidence	Gallbladder cancer incidence rate age 50-54 female	GCinc_50_54F	7e-06	Beta	1	11.7644	1.68061e+06	3e-06	1.1e-05		NDRS 2019
117	Cancer Incidence	Gallbladder cancer incidence rate age 55-59 female	GCinc_55_59F	1.8e-05	Beta	1	29.4582	1.63654e+06	1.2e-05	2.5e-05		NDRS 2019
118	Cancer Incidence	Gallbladder cancer incidence rate age 60-64 female	GCinc_60_64F	3e-05	Beta	1	47.8506	1.59497e+06	2.2e-05	3.9e-05		NDRS 2019
119	Cancer Incidence	Gallbladder cancer incidence rate age 65-69 female	GCinc_65_69F	4.7e-05	Beta	1	64.1616	1.36508e+06	3.7e-05	6e-05		NDRS 2019
120	Cancer Incidence	Gallbladder cancer incidence rate age 70-74 female	GCinc_70_74F	7.9e-05	Beta	1	106.545	1.34856e+06	6.5e-05	9.5e-05		NDRS 2019
121	Cancer Incidence	Gallbladder cancer incidence rate age 75-79 female	GCinc_75_79F	0.000113	Beta	1	111.215	984096	9.4e-05	0.000136		NDRS 2019
122	Cancer Incidence	Gallbladder cancer incidence rate age 80-84 female	GCinc_80_84F	0.000159	Beta	1	123.852	778823	0.000133	0.000189		NDRS 2019
123	Cancer Incidence	Gallbladder cancer incidence rate age 85-89 female	GCinc_85_89F	0.000163	Beta	1	80.9735	496689	0.00013	0.000201		NDRS 2019
124	Cancer Incidence	Gallbladder cancer incidence rate age 90+ female	GCinc_90_100F	0.000165	Beta	1	52.8045	319975	0.000125	0.000214		NDRS 2019
125	Cancer Incidence	Pancreatic cancer incidence rate age 50-54 male	PCinc_50_54M	9.6e-05	Beta	1	180.61	1.88117e+06	8.3e-05	0.000111		NDRS 2019	Includes pancreas (C25)
126	Cancer Incidence	Pancreatic cancer incidence rate age 55-59 male	PCinc_55_59M	0.000202	Beta	1	355.363	1.75887e+06	0.000182	0.000224		NDRS 2019
127	Cancer Incidence	Pancreatic cancer incidence rate age 60-64 male	PCinc_60_64M	0.000297	Beta	1	447.934	1.50775e+06	0.000271	0.000326		NDRS 2019
128	Cancer Incidence	Pancreatic cancer incidence rate age 65-69 male	PCinc_65_69M	0.000468	Beta	1	614.3	1.31199e+06	0.000432	0.000506		NDRS 2019
129	Cancer Incidence	Pancreatic cancer incidence rate age 70-74 male	PCinc_70_74M	0.000649	Beta	1	835.214	1.28609e+06	0.000606	0.000694		NDRS 2019
130	Cancer Incidence	Pancreatic cancer incidence rate age 75-79 male	PCinc_75_79M	0.000916	Beta	1	811.349	884941	0.000855	0.000981		NDRS 2019
131	Cancer Incidence	Pancreatic cancer incidence rate age 80-84 male	PCinc_80_84M	0.001018	Beta	1	629.237	617482	0.000941	0.0011		NDRS 2019
132	Cancer Incidence	Pancreatic cancer incidence rate age 85-89 male	PCinc_85_89M	0.001203	Beta	1	412.655	342609	0.001091	0.001323		NDRS 2019
133	Cancer Incidence	Pancreatic cancer incidence rate age 90+ male	PCinc_90_100M	0.001161	Beta	1	185.447	159545	0.001003	0.001337		NDRS 2019
134	Cancer Incidence	Pancreatic cancer incidence rate age 50-54 female	PCinc_50_54F	7.7e-05	Beta	1	134.759	1.74998e+06	6.5e-05	9.1e-05		NDRS 2019
135	Cancer Incidence	Pancreatic cancer incidence rate age 55-59 female	PCinc_55_59F	0.000135	Beta	1	242.218	1.79397e+06	0.000119	0.000153		NDRS 2019
136	Cancer Incidence	Pancreatic cancer incidence rate age 60-64 female	PCinc_60_64F	0.000232	Beta	1	358.879	1.54654e+06	0.000209	0.000257		NDRS 2019
137	Cancer Incidence	Pancreatic cancer incidence rate age 65-69 female	PCinc_65_69F	0.000344	Beta	1	488.499	1.41957e+06	0.000314	0.000375		NDRS 2019
138	Cancer Incidence	Pancreatic cancer incidence rate age 70-74 female	PCinc_70_74F	0.00051	Beta	1	729.476	1.42962e+06	0.000474	0.000548		NDRS 2019
139	Cancer Incidence	Pancreatic cancer incidence rate age 75-79 female	PCinc_75_79F	0.000742	Beta	1	752.367	1.01322e+06	0.000691	0.000797		NDRS 2019
140	Cancer Incidence	Pancreatic cancer incidence rate age 80-84 female	PCinc_80_84F	0.000886	Beta	1	691.656	779959	0.000822	0.000954		NDRS 2019
141	Cancer Incidence	Pancreatic cancer incidence rate age 85-89 female	PCinc_85_89F	0.000996	Beta	1	514.736	516288	0.000913	0.001085		NDRS 2019
142	Cancer Incidence	Pancreatic cancer incidence rate age 90+ female	PCinc_90_100F	0.001051	Beta	1	360.068	342235	0.000947	0.001164		NDRS 2019
143	Cancer Incidence	Colon cancer incidence rate age 50-54 male	CCinc_50_54M	0.000249	Beta	1	470.35	1.88849e+06	0.000227	0.000272		NDRS 2019	Includes colon (C18)
144	Cancer Incidence	Colon cancer incidence rate age 55-59 male	CCinc_55_59M	0.000475	Beta	1	846.013	1.78023e+06	0.000444	0.000508		NDRS 2019
145	Cancer Incidence	Colon cancer incidence rate age 60-64 male	CCinc_60_64M	0.000924	Beta	1	1393.01	1.5062e+06	0.000876	0.000973		NDRS 2019
146	Cancer Incidence	Colon cancer incidence rate age 65-69 male	CCinc_65_69M	0.001185	Beta	1	1601.63	1.34998e+06	0.001128	0.001244		NDRS 2019
147	Cancer Incidence	Colon cancer incidence rate age 70-74 male	CCinc_70_74M	0.001808	Beta	1	2384.68	1.31658e+06	0.001737	0.001882		NDRS 2019
148	Cancer Incidence	Colon cancer incidence rate age 75-79 male	CCinc_75_79M	0.002272	Beta	1	2018.62	886458	0.002174	0.002372		NDRS 2019
149	Cancer Incidence	Colon cancer incidence rate age 80-84 male	CCinc_80_84M	0.003166	Beta	1	1972.39	621017	0.003029	0.003308		NDRS 2019
150	Cancer Incidence	Colon cancer incidence rate age 85-89 male	CCinc_85_89M	0.00356	Beta	1	1225.01	342879	0.003365	0.003763		NDRS 2019
151	Cancer Incidence	Colon cancer incidence rate age 90+ male	CCinc_90_100M	0.00299	Beta	1	483.918	161362	0.002733	0.003265		NDRS 2019
152	Cancer Incidence	Colon cancer incidence rate age 50-54 female	CCinc_50_54F	0.000244	Beta	1	472.416	1.93566e+06	0.000223	0.000267		NDRS 2019
153	Cancer Incidence	Colon cancer incidence rate age 55-59 female	CCinc_55_59F	0.000385	Beta	1	700.746	1.81942e+06	0.000358	0.000415		NDRS 2019
154	Cancer Incidence	Colon cancer incidence rate age 60-64 female	CCinc_60_64F	0.000649	Beta	1	1010.61	1.55617e+06	0.00061	0.00069		NDRS 2019
155	Cancer Incidence	Colon cancer incidence rate age 65-69 female	CCinc_65_69F	0.000873	Beta	1	1243.55	1.42321e+06	0.000826	0.000923		NDRS 2019
156	Cancer Incidence	Colon cancer incidence rate age 70-74 female	CCinc_70_74F	0.001347	Beta	1	1933.5	1.43348e+06	0.001288	0.001408		NDRS 2019
157	Cancer Incidence	Colon cancer incidence rate age 75-79 female	CCinc_75_79F	0.001832	Beta	1	1868.07	1.01782e+06	0.00175	0.001916		NDRS 2019
158	Cancer Incidence	Colon cancer incidence rate age 80-84 female	CCinc_80_84F	0.002455	Beta	1	1943.92	789876	0.002348	0.002566		NDRS 2019
159	Cancer Incidence	Colon cancer incidence rate age 85-89 female	CCinc_85_89F	0.002792	Beta	1	1450.13	517939	0.002652	0.002939		NDRS 2019
160	Cancer Incidence	Colon cancer incidence rate age 90+ female	CCinc_90_100F	0.002305	Beta	1	790.468	342146	0.002148	0.002469		NDRS 2019
161	Cancer Incidence	Ureteric cancer incidence rate age 50-54 male	UCinc_50_54M	1.2e-05	Beta	1	11.289	940742	6e-06	2e-05		NDRS 2019	Includes renal pelvis (C65) and ureter (C66)
162	Cancer Incidence	Ureteric cancer incidence rate age 55-59 male	UCinc_55_59M	1.8e-05	Beta	1	13.7907	766135	1e-05	2.9e-05		NDRS 2019
163	Cancer Incidence	Ureteric cancer incidence rate age 60-64 male	UCinc_60_64M	5.1e-05	Beta	1	36.6983	719538	3.7e-05	7e-05		NDRS 2019
164	Cancer Incidence	Ureteric cancer incidence rate age 65-69 male	UCinc_65_69M	8.1e-05	Beta	1	52.0697	642784	6.1e-05	0.000105		NDRS 2019
165	Cancer Incidence	Ureteric cancer incidence rate age 70-74 male	UCinc_70_74M	0.000151	Beta	1	91.1298	603417	0.000123	0.000185		NDRS 2019
166	Cancer Incidence	Ureteric cancer incidence rate age 75-79 male	UCinc_75_79M	0.000224	Beta	1	93.0832	415457	0.000182	0.000273		NDRS 2019
167	Cancer Incidence	Ureteric cancer incidence rate age 80-84 male	UCinc_80_84M	0.000266	Beta	1	79.4019	298424	0.000212	0.000329		NDRS 2019
168	Cancer Incidence	Ureteric cancer incidence rate age 85-89 male	UCinc_85_89M	0.000251	Beta	1	40.8085	162543	0.000183	0.000337		NDRS 2019
169	Cancer Incidence	Ureteric cancer incidence rate age 90+ male	UCinc_90_100M	0.000168	Beta	1	12.0113	71483.6	9.2e-05	0.000282		NDRS 2019
170	Cancer Incidence	Ureteric cancer incidence rate age 50-54 female	UCinc_50_54F	7e-06	Beta	1	6.22248	888919	3e-06	1.4e-05		NDRS 2019
171	Cancer Incidence	Ureteric cancer incidence rate age 55-59 female	UCinc_55_59F	9e-06	Beta	1	7.36462	818283	5e-06	1.8e-05		NDRS 2019
172	Cancer Incidence	Ureteric cancer incidence rate age 60-64 female	UCinc_60_64F	2.3e-05	Beta	1	18.4316	801355	1.4e-05	3.5e-05		NDRS 2019
173	Cancer Incidence	Ureteric cancer incidence rate age 65-69 female	UCinc_65_69F	3.4e-05	Beta	1	22.656	666329	2.3e-05	5.1e-05		NDRS 2019
174	Cancer Incidence	Ureteric cancer incidence rate age 70-74 female	UCinc_70_74F	6e-05	Beta	1	40.4044	673366	4.4e-05	8.1e-05		NDRS 2019
175	Cancer Incidence	Ureteric cancer incidence rate age 75-79 female	UCinc_75_79F	9.5e-05	Beta	1	45.8391	482471	7.1e-05	0.000126		NDRS 2019
176	Cancer Incidence	Ureteric cancer incidence rate age 80-84 female	UCinc_80_84F	0.000112	Beta	1	41.6797	372098	8.2e-05	0.00015		NDRS 2019
177	Cancer Incidence	Ureteric cancer incidence rate age 85-89 female	UCinc_85_89F	0.000124	Beta	1	29.8239	240485	8.6e-05	0.000175		NDRS 2019
178	Cancer Incidence	Ureteric cancer incidence rate age 90+ female	UCinc_90_100F	7.7e-05	Beta	1	11.7635	152761	4.2e-05	0.00013		NDRS 2019
179	Cancer Incidence	Adrenal cancer incidence rate age 50-54 male	ACinc_50_54M	3e-06	Beta	1	3.84144	1.28048e+06	1e-06	7e-06		NDRS 2019	Includes adrenal gland (C74). Note that some NA values in older age groups have been replaced with 0.1 (0-0.2)
180	Cancer Incidence	Adrenal cancer incidence rate age 55-59 male	ACinc_55_59M	6e-06	Beta	1	11.2891	1.88151e+06	3e-06	1e-05		NDRS 2019
181	Cancer Incidence	Adrenal cancer incidence rate age 60-64 male	ACinc_60_64M	8e-06	Beta	1	9.83405	1.22925e+06	4e-06	1.4e-05		NDRS 2019
182	Cancer Incidence	Adrenal cancer incidence rate age 65-69 male	ACinc_65_69M	1.2e-05	Beta	1	15.3656	1.28045e+06	7e-06	1.9e-05		NDRS 2019
183	Cancer Incidence	Adrenal cancer incidence rate age 70-74 male	ACinc_70_74M	5e-06	Beta	1	4.74251	948498	2e-06	1.1e-05		NDRS 2019
184	Cancer Incidence	Adrenal cancer incidence rate age 75-79 male	ACinc_75_79M	1.6e-05	Beta	1	12.1407	758781	8e-06	2.6e-05		NDRS 2019
185	Cancer Incidence	Adrenal cancer incidence rate age 80-84 male	ACinc_80_84M	1.4e-05	Beta	1	6.82915	487790	6e-06	2.7e-05		NDRS 2019
186	Cancer Incidence	Adrenal cancer incidence rate age 85-89 male	ACinc_85_89M	1e-06	Beta	1	3.84145	3.84145e+06	0	2e-06		NDRS 2019
187	Cancer Incidence	Adrenal cancer incidence rate age 90+ male	ACinc_90_100M	2.4e-05	Beta	1	2.92576	121904	7e-06	6.2e-05		NDRS 2019
188	Cancer Incidence	Adrenal cancer incidence rate age 50-54 female	ACinc_50_54F	4e-06	Beta	1	6.82923	1.7073e+06	1e-06	7e-06		NDRS 2019
189	Cancer Incidence	Adrenal cancer incidence rate age 55-59 female	ACinc_55_59F	3e-06	Beta	1	5.53168	1.84389e+06	1e-06	6e-06		NDRS 2019
190	Cancer Incidence	Adrenal cancer incidence rate age 60-64 female	ACinc_60_64F	8e-06	Beta	1	9.83405	1.22925e+06	4e-06	1.4e-05		NDRS 2019
191	Cancer Incidence	Adrenal cancer incidence rate age 65-69 female	ACinc_65_69F	7e-06	Beta	1	7.5292	1.07559e+06	3e-06	1.3e-05		NDRS 2019
192	Cancer Incidence	Adrenal cancer incidence rate age 70-74 female	ACinc_70_74F	1e-05	Beta	1	12.6989	1.26988e+06	5e-06	1.6e-05		NDRS 2019
193	Cancer Incidence	Adrenal cancer incidence rate age 75-79 female	ACinc_75_79F	1.4e-05	Beta	1	11.7643	840295	8e-06	2.4e-05		NDRS 2019
194	Cancer Incidence	Adrenal cancer incidence rate age 80-84 female	ACinc_80_84F	9e-06	Beta	1	5.53164	614621	3e-06	1.8e-05		NDRS 2019
195	Cancer Incidence	Adrenal cancer incidence rate age 85-89 female	ACinc_85_89F	1.1e-05	Beta	1	4.21597	383265	4e-06	2.5e-05		NDRS 2019
196	Cancer Incidence	Adrenal cancer incidence rate age 90+ female	ACinc_90_100F	1e-06	Beta	1	3.84145	3.84145e+06	0	2e-06		NDRS 2019
197	Cancer Incidence	Hodgkin lymphoma incidence rate age 50-54 male	HLinc_50_54M	3.6e-05	Beta	1	61.4611	1.70719e+06	2.8e-05	4.6e-05		NDRS 2019	Includes Hodgkin lymphoma (C81)
198	Cancer Incidence	Hodgkin lymphoma incidence rate age 55-59 male	HLinc_55_59M	3.9e-05	Beta	1	64.7383	1.65989e+06	3e-05	4.9e-05		NDRS 2019
199	Cancer Incidence	Hodgkin lymphoma incidence rate age 60-64 male	HLinc_60_64M	4.3e-05	Beta	1	64.4222	1.49813e+06	3.3e-05	5.4e-05		NDRS 2019
200	Cancer Incidence	Hodgkin lymphoma incidence rate age 65-69 male	HLinc_65_69M	4.1e-05	Beta	1	53.3655	1.30154e+06	3.1e-05	5.3e-05		NDRS 2019
201	Cancer Incidence	Hodgkin lymphoma incidence rate age 70-74 male	HLinc_70_74M	6e-05	Beta	1	75.8761	1.26453e+06	4.8e-05	7.5e-05		NDRS 2019
202	Cancer Incidence	Hodgkin lymphoma incidence rate age 75-79 male	HLinc_75_79M	5.4e-05	Beta	1	43.7542	810219	4e-05	7.2e-05		NDRS 2019
203	Cancer Incidence	Hodgkin lymphoma incidence rate age 80-84 male	HLinc_80_84M	6.5e-05	Beta	1	36.8006	566127	4.6e-05	8.8e-05		NDRS 2019
204	Cancer Incidence	Hodgkin lymphoma incidence rate age 85-89 male	HLinc_85_89M	6e-05	Beta	1	18.969	316131	3.7e-05	9.1e-05		NDRS 2019
205	Cancer Incidence	Hodgkin lymphoma incidence rate age 90+ male	HLinc_90_100M	6e-05	Beta	1	8.22625	137096	2.9e-05	0.000111		NDRS 2019
206	Cancer Incidence	Hodgkin lymphoma incidence rate age 50-54 female	HLinc_50_54F	2e-05	Beta	1	31.3582	1.56788e+06	1.4e-05	2.8e-05		NDRS 2019
207	Cancer Incidence	Hodgkin lymphoma incidence rate age 55-59 female	HLinc_55_59F	2.1e-05	Beta	1	34.5724	1.64627e+06	1.5e-05	2.9e-05		NDRS 2019
208	Cancer Incidence	Hodgkin lymphoma incidence rate age 60-64 female	HLinc_60_64F	2.8e-05	Beta	1	41.6833	1.48865e+06	2e-05	3.7e-05		NDRS 2019
209	Cancer Incidence	Hodgkin lymphoma incidence rate age 65-69 female	HLinc_65_69F	3.9e-05	Beta	1	52.9943	1.35878e+06	3e-05	5.1e-05		NDRS 2019
210	Cancer Incidence	Hodgkin lymphoma incidence rate age 70-74 female	HLinc_70_74F	3.3e-05	Beta	1	41.8321	1.2676e+06	2.4e-05	4.4e-05		NDRS 2019
211	Cancer Incidence	Hodgkin lymphoma incidence rate age 75-79 female	HLinc_75_79F	4.4e-05	Beta	1	40.8051	927348	3.2e-05	5.9e-05		NDRS 2019
212	Cancer Incidence	Hodgkin lymphoma incidence rate age 80-84 female	HLinc_80_84F	5.5e-05	Beta	1	42.6805	775966	4e-05	7.3e-05		NDRS 2019
213	Cancer Incidence	Hodgkin lymphoma incidence rate age 85-89 female	HLinc_85_89F	4.2e-05	Beta	1	19.7985	471373	2.6e-05	6.3e-05		NDRS 2019
214	Cancer Incidence	Hodgkin lymphoma incidence rate age 90+ female	HLinc_90_100F	3.7e-05	Beta	1	11.3764	307459	2e-05	6.3e-05		NDRS 2019
215	Cancer Incidence	Non-Hodgkin lymphoma incidence rate age 50-54 male	NLinc_50_54M	0.000185	Beta	1	345.692	1.86826e+06	0.000167	0.000206		NDRS 2019	Includes Non Hodgkin lymphoma (C82-86)
216	Cancer Incidence	Non-Hodgkin lymphoma incidence rate age 55-59 male	NLinc_55_59M	0.000287	Beta	1	506.122	1.76298e+06	0.000263	0.000313		NDRS 2019
217	Cancer Incidence	Non-Hodgkin lymphoma incidence rate age 60-64 male	NLinc_60_64M	0.000414	Beta	1	623.089	1.50442e+06	0.000382	0.000447		NDRS 2019
218	Cancer Incidence	Non-Hodgkin lymphoma incidence rate age 65-69 male	NLinc_65_69M	0.000628	Beta	1	838.232	1.33393e+06	0.000587	0.000672		NDRS 2019
219	Cancer Incidence	Non-Hodgkin lymphoma incidence rate age 70-74 male	NLinc_70_74M	0.000849	Beta	1	1106.63	1.30234e+06	0.0008	0.0009		NDRS 2019
220	Cancer Incidence	Non-Hodgkin lymphoma incidence rate age 75-79 male	NLinc_75_79M	0.001041	Beta	1	926.393	888980	0.000976	0.00111		NDRS 2019
221	Cancer Incidence	Non-Hodgkin lymphoma incidence rate age 80-84 male	NLinc_80_84M	0.001316	Beta	1	820.258	622476	0.001228	0.001408		NDRS 2019
222	Cancer Incidence	Non-Hodgkin lymphoma incidence rate age 85-89 male	NLinc_85_89M	0.001231	Beta	1	421.115	341670	0.001118	0.001353		NDRS 2019
223	Cancer Incidence	Non-Hodgkin lymphoma incidence rate age 90+ male	NLinc_90_100M	0.001125	Beta	1	179.464	159344	0.000969	0.001298		NDRS 2019
224	Cancer Incidence	Non-Hodgkin lymphoma incidence rate age 50-54 female	NLinc_50_54F	0.000136	Beta	1	260.944	1.91844e+06	0.000121	0.000154		NDRS 2019
225	Cancer Incidence	Non-Hodgkin lymphoma incidence rate age 55-59 female	NLinc_55_59F	0.000219	Beta	1	398.485	1.81917e+06	0.000198	0.000241		NDRS 2019
226	Cancer Incidence	Non-Hodgkin lymphoma incidence rate age 60-64 female	NLinc_60_64F	0.000292	Beta	1	466.276	1.59637e+06	0.000266	0.000319		NDRS 2019
227	Cancer Incidence	Non-Hodgkin lymphoma incidence rate age 65-69 female	NLinc_65_69F	0.000404	Beta	1	575.513	1.42396e+06	0.000372	0.000438		NDRS 2019
228	Cancer Incidence	Non-Hodgkin lymphoma incidence rate age 70-74 female	NLinc_70_74F	0.000572	Beta	1	825.867	1.443e+06	0.000534	0.000612		NDRS 2019
229	Cancer Incidence	Non-Hodgkin lymphoma incidence rate age 75-79 female	NLinc_75_79F	0.000768	Beta	1	791.001	1.02916e+06	0.000716	0.000823		NDRS 2019
230	Cancer Incidence	Non-Hodgkin lymphoma incidence rate age 80-84 female	NLinc_80_84F	0.000784	Beta	1	613.767	782253	0.000724	0.000848		NDRS 2019
231	Cancer Incidence	Non-Hodgkin lymphoma incidence rate age 85-89 female	NLinc_85_89F	0.000788	Beta	1	407.27	516433	0.000715	0.000868		NDRS 2019
232	Cancer Incidence	Non-Hodgkin lymphoma incidence rate age 90+ female	NLinc_90_100F	0.000516	Beta	1	174.682	338356	0.000443	0.000596		NDRS 2019
233	Cancer Incidence	YKST upper abdominal screen kidney cancer incidence	KC_YKSTinc	0.00251554	Constant	6	0.00251554	0.00251554		10.11	4019	Deterministic model output. NOTE that this must be updated if model outputs for cancer cases in YKST change	These values have been included solely to enable construction of ratios for incidental finding incidence by age and sex. The uncertainty in incidental finding incidence is covered fully by the incidental finding parameters below.
234	Cancer Incidence	YKST upper abdominal screen liver cancer incidence	LC_YKSTinc	0.000710343	Constant	6	0.000710343	0.000710343		2.85487	4019
235	Cancer Incidence	YKST upper abdominal screen stomach cancer incidence	SC_YKSTinc	0.000216392	Constant	6	0.000216392	0.000216392		0.869679	4019
236	Cancer Incidence	YKST upper abdominal screen oesophageal cancer incidence	OC_YKSTinc	0	Constant	6	0	0		0	4019
237	Cancer Incidence	YKST upper abdominal screen colon cancer incidence	CC_YKSTinc	0.000528109	Constant	6	0.000528109	0.000528109		2.12247	4019
238	Cancer Incidence	YKST upper abdominal screen pancreatic cancer incidence	PC_YKSTinc	0.00066368	Constant	6	0.00066368	0.00066368		2.66733	4019
239	Cancer Incidence	YKST upper abdominal screen ureteric cancer incidence	UC_YKSTinc	0.000844421	Constant	6	0.000844421	0.000844421		3.39373	4019
240	Cancer Incidence	YKST upper abdominal screen gallbladder cancer incidence	GC_YKSTinc	5.07793e-05	Constant	6	5.07793e-05	5.07793e-05		0.204082	4019
241	Cancer Incidence	YKST upper abdominal screen adrenal cancer incidence	AC_YKSTinc	2.72269e-05	Constant	6	2.72269e-05	2.72269e-05		0.109425	4019
242	Cancer Incidence	YKST upper abdominal screen hodgkin lymphoma incidence	HL_YKSTinc	8.84524e-05	Constant	6	8.84524e-05	8.84524e-05		0.35549	4019
243	Cancer Incidence	YKST upper abdominal screen non-hodgkin lymphoma incidence	NL_YKSTinc	0.000345721	Constant	6	0.000345721	0.000345721		1.38945	4019
244	Cancer Incidental Findings Incidence	Kidney incidental findings incidence	KC_IFinc	0.264494	Beta	1	1063	2956			4019	YKST data	Used to construct ratios of cancer to non-cancer findings, together with above parameters. Note that where no cancers were found a value of 1 is assumed to enable a ratio to be constructed. Where no incidental findings were found, a ratio of 0 is assumed.
245	Cancer Incidental Findings Incidence	Liver incidental findings incidence	LC_IFinc	0.00398109	Beta	1	16	4003			4019
246	Cancer Incidental Findings Incidence	Stomach incidental findings incidence	SC_IFinc	0	Constant	6	0	0			4019
247	Cancer Incidental Findings Incidence	Oesophageal incidental findings incidence	OC_IFinc	0	Constant	6	0	0			4019
248	Cancer Incidental Findings Incidence	Colon incidental findings incidence	CC_IFinc	0.000746454	Beta	1	3	4016			4019
249	Cancer Incidental Findings Incidence	Pancreatic incidental findings incidence	PC_IFinc	0.00746454	Beta	1	30	3989			4019
250	Cancer Incidental Findings Incidence	Ureteric incidental findings incidence	UC_IFinc	0.000746454	Beta	1	3	4016			4019
251	Cancer Incidental Findings Incidence	Gallbladder incidental findings incidence	GC_IFinc	0.00398109	Beta	1	16	4003			4019
252	Cancer Incidental Findings Incidence	Adrenal incidental findings incidence	AC_IFinc	0.0111968	Beta	1	45	3974			4019
253	Cancer Incidental Findings Incidence	Hodgkin lymphoma incidental findings incidence	HL_IFinc	0.000248818	Beta	1	1	4018			4019
254	Cancer Incidental Findings Incidence	Non-Hodgkin lymphoma incidental findings incidence	NL_IFinc	0.000248818	Beta	1	1	4018			4019
255	Cancer Incidental Findings Incidence	Proportion false positives with non-serious findings, treated as no finding	FP_nonserious	0.57568	Beta	1	677	499			1176		Based on YKST abdo-specific data, 677 of 1017 non-serious findings would in practice get sent a 'no findings' letter and not be subject to a screening review meeting. Here have included serious incidental findings in the denominator so can be applied to all incidental findings.
256	Cancer Stage Distribution	Kidney cancer proportion stage 1: current care	KC_cc_stageI	0.341306	Beta	1	3553	6857			10410	NDRS 2019
257	Cancer Stage Distribution	Kidney cancer proportion stage 2: current care	KC_cc_stageII	0.0513929	Beta	1	535	9875			10410	NDRS 2019
258	Cancer Stage Distribution	Kidney cancer proportion stage 3: current care	KC_cc_stageIII	0.143036	Beta	1	1489	8921			10410	NDRS 2019
259	Cancer Stage Distribution	Kidney cancer proportion stage 4: current care	KC_cc_stageIV	0.158021	Beta	1	1645	8765			10410	NDRS 2019
260	Cancer Stage Distribution	Kidney cancer proportion stage missing or unstageable: current care	KC_cc_stage_miss	0.306244	Beta	1	3188	7222			10410	NDRS 2019
261	Cancer Stage Distribution	Stomach cancer proportion stage 1: current care	SC_cc_stageI	0.0997475	Beta	1	395	3565			3960	NDRS 2019
262	Cancer Stage Distribution	Stomach cancer proportion stage 2: current care	SC_cc_stageII	0.106061	Beta	1	420	3540			3960	NDRS 2019
263	Cancer Stage Distribution	Stomach cancer proportion stage 3: current care	SC_cc_stageIII	0.118939	Beta	1	471	3489			3960	NDRS 2019
264	Cancer Stage Distribution	Stomach cancer proportion stage 4: current care	SC_cc_stageIV	0.294949	Beta	1	1168	2792			3960	NDRS 2019
265	Cancer Stage Distribution	Stomach cancer proportion stage missing or unstageable: current care	SC_cc_stage_miss	0.380303	Beta	1	1506	2454			3960	NDRS 2019
266	Cancer Stage Distribution	Oesophageal cancer proportion stage 1: current care	OC_cc_stageI	0.0509721	Beta	1	485	9030			9515	NDRS 2019
267	Cancer Stage Distribution	Oesophageal cancer proportion stage 2: current care	OC_cc_stageII	0.093011	Beta	1	885	8630			9515	NDRS 2019
268	Cancer Stage Distribution	Oesophageal cancer proportion stage 3: current care	OC_cc_stageIII	0.228166	Beta	1	2171	7344			9515	NDRS 2019
269	Cancer Stage Distribution	Oesophageal cancer proportion stage 4: current care	OC_cc_stageIV	0.35649	Beta	1	3392	6123			9515	NDRS 2019
270	Cancer Stage Distribution	Oesophageal cancer proportion stage missing or unstageable: current care	OC_cc_stage_miss	0.271361	Beta	1	2582	6933			9515	NDRS 2019
271	Cancer Stage Distribution	Pancreas cancer proportion stage 1: current care	PC_cc_stageI	0.0733562	Beta	1	685	8653			9338	NDRS 2019
272	Cancer Stage Distribution	Pancreas cancer proportion stage 2: current care	PC_cc_stageII	0.0848147	Beta	1	792	8546			9338	NDRS 2019
273	Cancer Stage Distribution	Pancreas cancer proportion stage 3: current care	PC_cc_stageIII	0.101414	Beta	1	947	8391			9338	NDRS 2019
274	Cancer Stage Distribution	Pancreas cancer proportion stage 4: current care	PC_cc_stageIV	0.434568	Beta	1	4058	5280			9338	NDRS 2019
275	Cancer Stage Distribution	Pancreas cancer proportion stage missing or unstageable: current care	PC_cc_stage_miss	0.305847	Beta	1	2856	6482			9338	NDRS 2019
276	Cancer Stage Distribution	Colon cancer proportion stage 1: current care	CC_cc_stageI	0.135407	Beta	1	3461	22099			25560	NDRS 2019
277	Cancer Stage Distribution	Colon cancer proportion stage 2: current care	CC_cc_stageII	0.233881	Beta	1	5978	19582			25560	NDRS 2019
278	Cancer Stage Distribution	Colon cancer proportion stage 3: current care	CC_cc_stageIII	0.229577	Beta	1	5868	19692			25560	NDRS 2019
279	Cancer Stage Distribution	Colon cancer proportion stage 4: current care	CC_cc_stageIV	0.206103	Beta	1	5268	20292			25560	NDRS 2019
280	Cancer Stage Distribution	Colon cancer proportion stage missing or unstageable: current care	CC_cc_stage_miss	0.195031	Beta	1	4985	20575			25560	NDRS 2019
281	Cancer Stage Distribution	Ureteric cancer proportion stage 1: current care	UC_cc_stageI	0.341306	Beta	1	3553	6857			10410	NDRS 2019	No stage distribution data available so assumed same as for kidney cancer.
282	Cancer Stage Distribution	Ureteric cancer proportion stage 2: current care	UC_cc_stageII	0.0513929	Beta	1	535	9875			10410	NDRS 2019
283	Cancer Stage Distribution	Ureteric cancer proportion stage 3: current care	UC_cc_stageIII	0.143036	Beta	1	1489	8921			10410	NDRS 2019
284	Cancer Stage Distribution	Ureteric cancer proportion stage 4: current care	UC_cc_stageIV	0.158021	Beta	1	1645	8765			10410	NDRS 2019
285	Cancer Stage Distribution	Ureteric cancer proportion stage missing or unstageable: current care	UC_cc_stage_miss	0.306244	Beta	1	3188	7222			10410	NDRS 2019
286	Cancer Stage Distribution	Liver cancer proportion stage 1: current care	LC_cc_stageI	0.131222	Beta	1	1421	9408			10829	ONS Cancer Survival in England 2013-2017 https://www.ons.gov.uk/peoplepopulationandcommunity/healthandsocialcare/conditionsanddiseases/datasets/cancersurvivalratescancersurvivalinenglandadultsdiagnosed	No stage distribution data available; so used N from survival data by stage to give an approximation of stage distribution. Any missing stage data not included in survival data.
287	Cancer Stage Distribution	Liver cancer proportion stage 2: current care	LC_cc_stageII	0.155047	Beta	1	1679	9150			10829
288	Cancer Stage Distribution	Liver cancer proportion stage 3: current care	LC_cc_stageIII	0.138979	Beta	1	1505	9324			10829
289	Cancer Stage Distribution	Liver cancer proportion stage 4: current care	LC_cc_stageIV	0.574753	Beta	1	6224	4605			10829
290	Cancer Stage Distribution	Liver cancer proportion stage missing or unstageable: current care	LC_cc_stage_miss	0	Constant	6	0	0			10829
291	Cancer Stage Distribution	Gallbladder cancer proportion stage 1: current care	GC_cc_stageI	0.113245	Beta	1	395	3093			3488	https://aacrjournals.org/cebp/article/24/9/1319/155913/Gallbladder-Cancer-Incidence-and-Mortality-United	No UK data available. US paper has data from 2007-2011. Have assumed local = stage I, regional extension only = stage II, regional and lymph nodes = stage III, distant extension or lymph nodes = stage IV
292	Cancer Stage Distribution	Gallbladder cancer proportion stage 2: current care	GC_cc_stageII	0.295872	Beta	1	1032	2456			3488
293	Cancer Stage Distribution	Gallbladder cancer proportion stage 3: current care	GC_cc_stageIII	0.127294	Beta	1	444	3044			3488
294	Cancer Stage Distribution	Gallbladder cancer proportion stage 4: current care	GC_cc_stageIV	0.422305	Beta	1	1473	2015			3488
295	Cancer Stage Distribution	Gallbladder cancer proportion stage missing or unstageable: current care	GC_cc_stage_miss	0.0412844	Beta	1	144	3344			3488
296	Cancer Stage Distribution	Adrenal cancer proportion stage 1: current care	AC_cc_stageI	0.14523	Beta	1	135.5	797.5			933	https://www.ncbi.nlm.nih.gov/pmc/articles/PMC6031252/	No UK data available. US paper indicates proportion late stage only, with latest data from 2005-2014. Have assumed early & late diagnoses split evenly between stages I & 2 and stage III & IV, with no missing.
297	Cancer Stage Distribution	Adrenal cancer proportion stage 2: current care	AC_cc_stageII	0.14523	Beta	1	135.5	797.5			933
298	Cancer Stage Distribution	Adrenal cancer proportion stage 3: current care	AC_cc_stageIII	0.35477	Beta	1	331	602			933
299	Cancer Stage Distribution	Adrenal cancer proportion stage 4: current care	AC_cc_stageIV	0.35477	Beta	1	331	602			933
300	Cancer Stage Distribution	Adrenal cancer proportion stage missing or unstageable: current care	AC_cc_stage_miss	0	Constant	6	0	0
301	Cancer Stage Distribution	Hodgkin lymphoma proportion stage 1: current care	HL_cc_stageI	0.101575	Beta	1	187	1654			1841	https://www.cancerdata.nhs.uk/stage_at_diagnosis. Note same as NDRS 2019 for other cancers
302	Cancer Stage Distribution	Hodgkin lymphoma proportion stage 2: current care	HL_cc_stageII	0.248778	Beta	1	458	1383			1841
303	Cancer Stage Distribution	Hodgkin lymphoma proportion stage 3: current care	HL_cc_stageIII	0.18088	Beta	1	333	1508			1841
304	Cancer Stage Distribution	Hodgkin lymphoma proportion stage 4: current care	HL_cc_stageIV	0.231939	Beta	1	427	1414			1841
305	Cancer Stage Distribution	Hodgkin lymphoma proportion stage missing or unstageable: current care	HL_cc_stage_miss	0.236828	Beta	1	436	1405			1841
306	Cancer Stage Distribution	Non Hodgkin lymphoma proportion stage 1: current care	NL_cc_stageI	0.105819	Beta	1	1253	10588			11841
307	Cancer Stage Distribution	Non Hodgkin lymphoma proportion stage 2: current care	NL_cc_stageII	0.0755848	Beta	1	895	10946			11841
308	Cancer Stage Distribution	Non Hodgkin lymphoma proportion stage 3: current care	NL_cc_stageIII	0.136053	Beta	1	1611	10230			11841
309	Cancer Stage Distribution	Non Hodgkin lymphoma proportion stage 4: current care	NL_cc_stageIV	0.387805	Beta	1	4592	7249			11841
310	Cancer Stage Distribution	Non Hodgkin lymphoma proportion stage missing or unstageable: current care	NL_cc_stage_miss	0.294739	Beta	1	3490	8351			11841
311	Smoking Data	Proportion current smokers in YKST of all screened male	YKSTsmoke_currM	0.305051	Beta	1	1226	2793			4019	YKST data	Remainder will be past smokers (with some selection)
312	Smoking Data	Proportion current smokers in YKST of all screened female	YKSTsmoke_currF	0.305051	Beta	1	1226	2793			4019
313	Smoking Data	Proportion current smokers in England age 16+ male	ENGsmoke_currM	0.137	Beta	1	3034.96	19118			22153	ONS Adult smoking habits in England 2021 https://www.ons.gov.uk/peoplepopulationandcommunity/healthandsocialcare/healthandlifeexpectancies/datasets/adultsmokinghabitsinengland
314	Smoking Data	Proportion current smokers in England age 16+ female	ENGsmoke_currF	0.115	Beta	1	2657.31	20449.7			23107
315	Smoking Data	Proportion never smokers in England age 16+ male	ENGsmoke_nevM	0.585	Beta	1	12959.5	9193.5			22153
316	Smoking Data	Proportion never smokers in England age 16+ female	ENGsmoke_nevF	0.651	Beta	1	15042.7	8064.34			23107
317	Smoking Data	Relative risk kidney cancer current vs never smoker male	KC_RRcurrsmoke_M	1.35	Lognormal	3	0.300105	0.0887225	1.13	1.6		Cumberbatch 2016	Identified in Brown et al. 2018 The fraction of cancer attributable to modifiable risk factors in England, Wales, Scotland, Northern Ireland, and the United Kingdom in 2015. Supplementary Material C. Original sources are required for confidence intervals. Note that in Brown the RRs of liver cancer and stomach cancer for former female smokers is given as 1 due to not being significant, but we are …
318	Smoking Data	Relative risk kidney cancer current vs never smoker female	KC_RRcurrsmoke_F	1.35	Lognormal	3	0.300105	0.0887225	1.13	1.6
319	Smoking Data	Relative risk kidney cancer former vs never smoker male	KC_RRpastsmoke_M	1.22	Lognormal	3	0.198851	0.0583258	1.09	1.37
320	Smoking Data	Relative risk kidney cancer former vs never smoker female	KC_RRpastsmoke_F	1.22	Lognormal	3	0.198851	0.0583258	1.09	1.37
321	Smoking Data	Relative risk liver cancer current vs never smoker male	LC_RRcurrsmoke_M	1.61	Lognormal	3	0.476234	0.0802294	1.38	1.89		Lee 2009
322	Smoking Data	Relative risk liver cancer current vs never smoker female	LC_RRcurrsmoke_F	1.86	Lognormal	3	0.620576	0.171006	1.33	2.6
323	Smoking Data	Relative risk liver cancer former vs never smoker male	LC_RRpastsmoke_M	1.47	Lognormal	3	0.385262	0.108391	1.19	1.82
324	Smoking Data	Relative risk liver cancer former vs never smoker female	LC_RRpastsmoke_F	1.45	Lognormal	3	0.371564	0.305542	0.8	2.65
325	Smoking Data	Relative risk stomach cancer current vs never smoker male	SC_RRcurrsmoke_M	1.62	Lognormal	3	0.482426	0.0393249	1.5	1.75		Ladeiras-Lopes 2008
326	Smoking Data	Relative risk stomach cancer current vs never smoker female	SC_RRcurrsmoke_F	1.2	Lognormal	3	0.182322	0.0887068	1.01	1.43
327	Smoking Data	Relative risk stomach cancer former vs never smoker male	SC_RRpastsmoke_M	1.34	Lognormal	3	0.29267	0.0475548	1.22	1.47
328	Smoking Data	Relative risk stomach cancer former vs never smoker female	SC_RRpastsmoke_F	1.16	Lognormal	3	0.14842	0.117813	0.92	1.46
329	Smoking Data	Relative risk oesophageal cancer current vs never smoker male	OC_RRcurrsmoke_M	2.32	Lognormal	3	0.841567	0.0863935	1.96	2.75		Tramacere 2011
330	Smoking Data	Relative risk oesophageal cancer current vs never smoker female	OC_RRcurrsmoke_F	2.32	Lognormal	3	0.841567	0.0863935	1.96	2.75
331	Smoking Data	Relative risk oesophageal cancer former vs never smoker male	OC_RRpastsmoke_M	1.62	Lognormal	3	0.482426	0.0738448	1.4	1.87
332	Smoking Data	Relative risk oesophageal cancer former vs never smoker female	OC_RRpastsmoke_F	1.62	Lognormal	3	0.482426	0.0738448	1.4	1.87
333	Smoking Data	Relative risk pancreatic cancer current vs never smoker male	PC_RRcurrsmoke_M	2.2	Lognormal	3	0.788457	0.128519	1.71	2.83		Bosetti 2012
334	Smoking Data	Relative risk pancreatic cancer current vs never smoker female	PC_RRcurrsmoke_F	2.2	Lognormal	3	0.788457	0.128519	1.71	2.83
335	Smoking Data	Relative risk pancreatic cancer former vs never smoker male	PC_RRpastsmoke_M	1.17	Lognormal	3	0.157004	0.0696102	1.02	1.34
336	Smoking Data	Relative risk pancreatic cancer former vs never smoker female	PC_RRpastsmoke_F	1.17	Lognormal	3	0.157004	0.0696102	1.02	1.34
337	Smoking Data	Relative risk colon cancer current vs never smoker male	CC_RRcurrsmoke_M	1.11	Lognormal	3	0.10436	0.0414597	1.02	1.2		Cheng 2015
338	Smoking Data	Relative risk colon cancer current vs never smoker female	CC_RRcurrsmoke_F	1.11	Lognormal	3	0.10436	0.0414597	1.02	1.2
339	Smoking Data	Relative risk colon cancer former vs never smoker male	CC_RRpastsmoke_M	1.15	Lognormal	3	0.139762	0.0396652	1.07	1.25
340	Smoking Data	Relative risk colon cancer former vs never smoker female	CC_RRpastsmoke_F	1.15	Lognormal	3	0.139762	0.0396652	1.07	1.25
341	Smoking Data	Relative risk ureteric cancer current vs never smoker male	UC_RRcurrsmoke_M	3.44	Lognormal	3	1.23547	0.116777	2.67	4.22		van Osch 2016
342	Smoking Data	Relative risk ureteric cancer current vs never smoker female	UC_RRcurrsmoke_F	3.56	Lognormal	3	1.26976	0.116645	2.76	4.36
343	Smoking Data	Relative risk ureteric cancer former vs never smoker male	UC_RRpastsmoke_M	1.92	Lognormal	3	0.652325	0.0940589	1.57	2.27
344	Smoking Data	Relative risk ureteric cancer former vs never smoker female	UC_RRpastsmoke_F	2.04	Lognormal	3	0.71295	0.0961625	1.66	2.42
345	Smoking Data	Relative risk gallbladder cancer current vs never smoker male	GC_RRcurrsmoke_M	1.18	Lognormal	3	0.165514	0.096399	0.98	1.43		McGee 2019	Not in Brown - found separately
346	Smoking Data	Relative risk gallbladder cancer current vs never smoker female	GC_RRcurrsmoke_F	1.18	Lognormal	3	0.165514	0.096399	0.98	1.43
347	Smoking Data	Relative risk gallbladder cancer former vs never smoker male	GC_RRpastsmoke_M	0.98	Lognormal	3	-0.0202027	0.0779049	0.84	1.14
348	Smoking Data	Relative risk gallbladder cancer former vs never smoker female	GC_RRpastsmoke_F	0.98	Lognormal	3	-0.0202027	0.0779049	0.84	1.14
349	Smoking Data	Relative risk adrenal cancer current vs never smoker male	AC_RRcurrsmoke_M	1.67	Lognormal	3	0.512824	0.0729494	1.45	1.93		Yousaf 2020	Not in Brown - found separately. Note only data for current vs not current, so assuming similar for current and past vs never.
350	Smoking Data	Relative risk adrenal cancer current vs never smoker female	AC_RRcurrsmoke_F	1.67	Lognormal	3	0.512824	0.0729494	1.45	1.93
351	Smoking Data	Relative risk adrenal cancer past vs never smoker male	AC_RRpastsmoke_M	1.67	Lognormal	3	0.512824	0.0729494	1.45	1.93
352	Smoking Data	Relative risk adrenal cancer past vs never smoker female	AC_RRpastsmoke_F	1.67	Lognormal	3	0.512824	0.0729494	1.45	1.93
353	Smoking Data	Relative risk Hodgkin lymphoma current vs never smoker male	HL_RRcurrsmoke_M	1.15	Lognormal	3	0.139762	0.0618791	1.02	1.3		Sergentanis 2013	Not in Brown - found separately. Note only data for ever vs never smokers given, so same values applied for current and past smokers
354	Smoking Data	Relative risk Hodgkin lymphoma current vs never smoker female	HL_RRcurrsmoke_F	1.15	Lognormal	3	0.139762	0.0618791	1.02	1.3
355	Smoking Data	Relative risk Hodgkin lymphoma past vs never smoker male	HL_RRpastsmoke_M	1.15	Lognormal	3	0.139762	0.0618791	1.02	1.3
356	Smoking Data	Relative risk Hodgkin lymphoma past vs never smoker female	HL_RRpastsmoke_F	1.15	Lognormal	3	0.139762	0.0618791	1.02	1.3
357	Smoking Data	Relative risk Non Hodgkin lymphoma current vs never smoker male	NL_RRcurrsmoke_M	1.05	Lognormal	3	0.0487902	0.0219845	1	1.09		Sergentanis 2013	Not in Brown - found separately. Note only data for ever vs never smokers given, so same values applied for current and past smokers
358	Smoking Data	Relative risk Non Hodgkin lymphoma current vs never smoker female	NL_RRcurrsmoke_F	1.05	Lognormal	3	0.0487902	0.0219845	1	1.09
359	Smoking Data	Relative risk Non Hodgkin lymphoma past vs never smoker male	NL_RRpastsmoke_M	1.05	Lognormal	3	0.0487902	0.0219845	1	1.09
360	Smoking Data	Relative risk Non Hodgkin lymphoma past vs never smoker female	NL_RRpastsmoke_F	1.05	Lognormal	3	0.0487902	0.0219845	1	1.09
361	Screening Sensitivity	Probability screen-detectable (UA screen specifically) for kidney cancer	KC_sensUA	0.6	Uniform	4	0.5	0.7				Estimated by YKST radiologist	Note that this incorporates both the expected sensitivity of CT in a screening context and the anatomical coverage of the organ in question. Any proportion expected to also be detected in a lung screen is subtracted to get UA specific screen detectable disease.
362	Screening Sensitivity	Probability screen-detectable (UA screen specifically) for liver cancer	LC_sensUA	0.5	Uniform	4	0.4	0.6
363	Screening Sensitivity	Probability screen-detectable (UA screen specifically) for stomach cancer	SC_sensUA	0.1	Uniform	4	0.05	0.15
364	Screening Sensitivity	Probability screen-detectable (UA screen specifically) for oesophageal cancer	OC_sensUA	0	Constant	6	0	0
365	Screening Sensitivity	Probability screen-detectable (UA screen specifically) for colon cancer	CC_sensUA	0.05	Uniform	4	0	0.1
366	Screening Sensitivity	Probability screen-detectable (UA screen specifically) for pancreatic cancer	PC_sensUA	0.5	Uniform	4	0.4	0.6
367	Screening Sensitivity	Probability screen-detectable (UA screen specifically) for ureteric cancer	UC_sensUA	0.75	Uniform	4	0.6	0.9
368	Screening Sensitivity	Probability screen-detectable (UA screen specifically) for gallbladder cancer	GC_sensUA	0.5	Uniform	4	0.4	0.6
369	Screening Sensitivity	Probability screen-detectable (UA screen specifically) for adrenal cancer	AC_sensUA	0.28	Uniform	4	0.23	0.33
370	Screening Sensitivity	Probability screen-detectable (UA screen specifically) for Hodgkin lymphoma	HL_sensUA	0.25	Uniform	4	0.15	0.35
371	Screening Sensitivity	Probability screen-detectable (UA screen specifically) for Non Hodgkin lymphoma	NL_sensUA	0.066	Uniform	4	0.034	0.1
372	AAA Prevalence	Proportion AAA male	AAA_prev_M	0.8	Beta	1	48	12			60	YKST data	Exponential model fitted to data to get intercept and age parameters. Note that standard errors have been calibrated so that error roughly matches that expected in YKST sample size.
373	AAA Prevalence	Proportion AAA female	AAA_prev_F	0.2	Beta	1	12	48			60
374	AAA Prevalence	Proportion AAA small	AAA_prev_small	0.766667	Beta	1	46	14			60
375	AAA Prevalence	Proportion AAA medium	AAA_prev_med	0.183333	Beta	1	11	49			60
376	AAA Prevalence	Proportion AAA large	AAA_prev_large	0.05	Beta	1	3	57			60
377	AAA Prevalence	Screen-detectable prevalence of AAA intercept	AAA_prev_int	-8.38854	Normal	5	-8.38854	0.0632778	-8.51257	-8.26452
378	AAA Prevalence	Screen-detectable prevalence of AAA age parameter	AAA_prev_age	0.0601282	Normal	5	0.0601282	0.000907557	0.0583494	0.061907	3 month TPs
379	AAA Transition probabilities	Annual transition probability small to medium AAA	AAA_small_med	0.0624803	Lognormal	3	-2.7729	0.00624803			0.016	Glover 2014	Glover uses time-dependent transition probabilities, but these values based on mean 3-monthly probabilities given in Table 2. For large undetected rupture, value in Glover is calibrated and no distribution given for PSA, so have parameterised is same way as small and medium rupture.
380	AAA Transition probabilities	Annual transition probability medium to large AAA	AAA_med_large	0.274217	Lognormal	3	-1.29384	0.0274217			0.077
381	AAA Transition probabilities	Annual transition probability rupture small AAA	AAA_small_rupt	0.00303654	Lognormal	3	-5.79704	0.00106279			0.00076
382	AAA Transition probabilities	Annual transition probability rupture medium AAA	AAA_med_rupt	0.0253553	Lognormal	3	-3.67477	0.00887435			0.0064
383	AAA Transition probabilities	Annual transition probability rupture large AAA	AAA_large_rupt	0.108118	Lognormal	3	-2.22454	0.0378412			0.0282
384	AAA Transition probabilities	Probability emergency surgery after rupture	AAA_prob_emerg	0.368321	Beta	1	193	331					Note assume that all ruptures without emergency surgery die
385	AAA Transition probabilities	Annual transition probability opportunistic diagnosis	AAA_opp_diag	0.0448261	Normal	5	0.0448261	0.00448261			0.0114		No uncertainty given in Glover as calibrated, so assumed SE of 10%
386	AAA Transition probabilities	Proportion uptake AAA screening	AAA_scrn_uptake	0.750209	Beta	1	93170	31022					Note uptake in current screening programme is 76%, which is very similar to this value
387	AAA Transition probabilities	Proportion non-visualised with AAA screening	AAA_scrn_nonvis	0.0121192	Beta	1	329	26818					Combined with above to create additional probability screening diagnosis, and applied in men aged 65 only
388	AAA Transition probabilities	Probability death with emergency surgery	AAA_mort_emerg	0.341969	Beta	1	66	127
389	AAA Transition probabilities	Probability death with elective surgery	AAA_mort_elec	0.0419314	Beta	1	33	754					Based on weighted average of values for opportunistic and screen detection of AAA
390	Screening costs	Cost of UA screen normal scan	Screen_cost0	21.8475	Gamma	2	100	0.218475				YKST data	See separate costing sheet for details. Based on expected costs if rolled out in practice.
391	Screening costs	Cost of UA screen abnormal scan	Screen_cost1	39.3889	Gamma	2	100	0.393889
392	Screening costs	Cost of UA screen additional costs incurred by YKST	Screen_costextra	0	Gamma	2	100	0					Additional costs incurred by YKST but not expected in practice
393	Diagnostic costs	Cost of diagnostic blood tests	Blood_cost	7.66005	Gamma	2	100	0.0766005				NHS Reference Costs 2021/22.	Phlebotomy plus haematology
394	Diagnostic costs	Cost of diagnostic urine tests	Urine_cost	1.54607	Gamma	2	100	0.0154607					Urine test
395	Diagnostic costs	Cost of diagnostic ultrasound scan	US_cost	116.944	Gamma	2	100	1.16944					Weighted average ultrasound categories plus cost of diagnostic imaging outpatient attendance
396	Diagnostic costs	Cost of diagnostic contrast enhanced CT scan	CT_cost	197.432	Gamma	2	100	1.97432					Weighted average CT with contrast categories plus cost of diagnostic imaging outpatient attendance
397	Diagnostic costs	Cost of diagnostic MRI scan	MRI_cost	298.834	Gamma	2	100	2.98834					Weighted average MRI categories plus cost of diagnostic imaging outpatient attendance
398	Diagnostic costs	Cost of endoscopic retrograde cholangio pancreatography.	ERCP_cost	239.266	Gamma	2	100	2.39266					ECRP plus cost of diagnostic imaging outpatient attendance
399	Diagnostic costs	Cost of elecrocardiogram	ECG_cost	226.905	Gamma	2	100	2.26905					ECG plus cost of diagnostic imaging outpatient attendance
400	Diagnostic costs	Cost of colonoscopy	Colon_cost	718.916	Gamma	2	100	7.18916					Colonoscopy with biopsy plus cost of histology/histopathology
401	Diagnostic costs	Cost of biopsy - abdominal cavity	Biopsy_abdo_cost	810.473	Gamma	2	100	8.10473					Percutaneous biopsy of abdominal cavity plus cost of histology/histopathology
402	Diagnostic costs	Cost of biopsy - liver	Biopsy_LC_cost	365.947	Gamma	2	100	3.65947					Weighted average of liver biopsy plus cost of histology/histopathology
403	Diagnostic costs	Cost of biopsy - kidney	Biopsy_KC_cost	390.064	Gamma	2	100	3.90064					Needle biopsy of kidney lesion plus cost of histology/histopathology
404	Diagnostic costs	Cost of serious kidney treatments in FPs including surgery, ablation, lithotripsy	Ktrt_cost	3625.24	Gamma	2	100	36.2524					Includes surgery, lithotripsy, kidney stent, ablation ONLY for incidental findings, NOTE cost already based on proportion in YKST
405	Diagnostic costs	Cost of GP appointment	GP_cost	41	Gamma	2	100	0.41				PSSRU unit costs 2021	Per surgery consultation lasting 9.22 minutes, with qualifications & including direct care staff costs
406	Diagnostic costs	Cost of emergency presentation	emergency_cost	157.625	Gamma	2	100	1.57625			N	NHS Reference Costs 2021/22.	Consultant-led emergency medicine service Service code 180
407	Diagnostic costs	Number GP appointments before diagnosis	GP_N	1.73932	Normal	5	1.73932	0.0152343			13035	Lyratzopoulos 2013	Weighted mean of all N for all cancers. Assumes 5+ consultations = 5
408	Diagnostic costs	Proportion emergency presentation kidney cancer	KC_emergency_N	0.15321	Beta	1	1205	6660			7865	Cancer Data https://www.cancerdata.nhs.uk/emergencypresentations	Based on a year of data from Q3 and Q4 2021, and Q1 and Q2 2022. Note both kidney and ureteric informed through data for kidney and unspecified urinary organs. Colon informed through colorectal data. Adrenal assumed to be same as kidney, gallbladder assumed to be same as liver.
409	Diagnostic costs	Proportion emergency presentation liver cancer	LC_emergency_N	0.460655	Beta	1	1885	2207			4092
410	Diagnostic costs	Proportion emergency presentation stomach cancer	SC_emergency_N	0.304326	Beta	1	1196	2734			3930
411	Diagnostic costs	Proportion emergency presentation oesophagus cancer	OC_emergency_N	0.202911	Beta	1	1450	5696			7146
412	Diagnostic costs	Proportion emergency presentation pancreatic cancer	PC_emergency_N	0.555078	Beta	1	3618	2900			6518
413	Diagnostic costs	Proportion emergency presentation colon cancer	CC_emergency_N	0.185046	Beta	1	6076	26759			32835
414	Diagnostic costs	Proportion emergency presentation ureteric cancer	UC_emergency_N	0.15321	Beta	1	1205	6660			7865
415	Diagnostic costs	Proportion emergency presentation gallbladder cancer	GC_emergency_N	0.460655	Beta	1	1885	2207			4092
416	Diagnostic costs	Proportion emergency presentation adrenal cancer	AC_emergency_N	0.15321	Beta	1	1205	6660			7865
417	Diagnostic costs	Proportion emergency presentation Hodgkin lymphoma	HL_emergency_N	0.163945	Beta	1	261	1331			1592
418	Diagnostic costs	Proportion emergency presentation non-Hodgkin lymphoma	NL_emergency_N	0.286098	Beta	1	2558	6383			8941
419	Disease Costs	Cost of cancer stage I, first year	StageI_canYr1_cost	8699.76	Gamma	2	100	86.9976				Rossi et al 2021.	Stage I costs calculated as average of Stage Ia & Ib. All costs inflated using NHS pay & prices. For year one costs, diagnostic costs we are costing removed from Rossi estimates prior to inflation for all stages (note extra diagnostic costs not removed). Surveillance costs for subsequent years kept in year one costs as per Rossi, so subsequent year costs are 0. Year before death costs include pal…
420	Disease Costs	Cost of cancer stage II, first year	StageII_canYr1_cost	9751.23	Gamma	2	100	97.5123
421	Disease Costs	Cost of cancer stage III, first year	StageIII_canYr1_cost	9584.08	Gamma	2	100	95.8408
422	Disease Costs	Cost of cancer stage IV, first year	StageIV_canYr1_cost	5021.31	Gamma	2	100	50.2131
423	Disease Costs	Cost of cancer stage I, subsequent years	StageI_canYr2_cost	0	Constant	6	0	0
424	Disease Costs	Cost of cancer stage II, subsequent years	StageII_canYr2_cost	0	Constant	6	0	0
425	Disease Costs	Cost of cancer stage III, subsequent years	StageIII_canYr2_cost	0	Constant	6	0	0
426	Disease Costs	Cost of cancer stage IV, subsequent years	StageIV_canYr2_cost	0	Constant	6	0	0
427	Disease Costs	Cost of cancer recurrence & palliative care,year before death	can_recur_cost	136280	Gamma	2	100	1362.8
428	Disease Costs	Cost of AAA surveillance (per scan)	AAA_surv_cost	79.8325	Gamma	2	100	0.798325				Glover 2014	All costs inflated using NHS pay & prices.
429	Disease Costs	Cost of AAA emergency surgery	AAA_emerg_cost	23462.2	Gamma	2	100	234.622
430	Disease Costs	Cost of AAA elective surgery	AAA_elec_cost	15034.6	Gamma	2	100	150.346
431	Disease Costs	Cost of AAA presurgical assessment (elective only)	AAA_assess_cost	510.986	Gamma	2	100	5.10986
432	Disease Costs	Number of AAA surveillance scans (small) pa	AAA_scans_small	1	Constant	6	1	1
433	Disease Costs	Number of AAA surveillance scans (medium) pa	AAA_scans_med	4	Constant	6	4	4
434	Utilities	Quality of life for someone aged 65-69 (mean 67)	Age67_EQ5D	0.8041	Normal	5	0.8041	0.00561235	0.811	0.833		Ara & Brazier, 2011. 10.1016/j.jval.2010.10.029	Based on general population irrespective of health status. Note, chosen this age to base EQ5D on, as average age of cancer diagnosis is 66.4 according to Biobank (incident cancers) https://biobank.ndph.ox.ac.uk/~bbdatan/CancerSummaryReport.html
435	Utilities	Quality of life age decrement for each additional year of age	Year_EQ5D	0.00444	Normal	5	0.00444	0.000176612	0.00409231	0.00478462
436	Utilities	Quality of life decrement for current smokers	Curr_smoke_EQ5D	0.0327	Normal	5	0.0327	0.0061				Vogl, 2012	Used value for moderate smoker
437	Utilities	Quality of life decrement for past smokers	Past_smoke_EQ5D	0.0169	Normal	5	0.0169	0.0043					Used value for used to smoke regularly
438	Utilities	Quality of life by cancer stage: all cancers Stage I	StageI_EQ5D	0.762	Normal	5	0.762	0.00102043	0.76	0.764		Cancer Quality of Life Survey Data. https://www.cancerdata.nhs.uk/cancerqol	Based on unadjusted overall health summary score (EQ-5D index). Data is for 18 months after diagnosis. Stage data for different cancer types is available but in most cases small N means values do not show a consistent reduction by increasing stage, so it has not been used here. Data for both kidney and ureteric cancer comes from combined data for kidney plus urinary tract. No data for rarer cance…
439	Utilities	Quality of life by cancer stage: all cancers Stage II	StageII_EQ5D	0.739	Normal	5	0.739	0.00127553	0.736	0.741
440	Utilities	Quality of life by cancer stage: all cancers Stage III	StageIII_EQ5D	0.738	Normal	5	0.738	0.00127553	0.736	0.741
441	Utilities	Quality of life by cancer stage: all cancers Stage IV	StageIV_EQ5D	0.69	Normal	5	0.69	0.00204085	0.686	0.694
442	Utilities	Quality of life: all cancers all stages	allCan_EQ5D	0.739	Normal	5	0.739	0.000510213	0.738	0.74
443	Utilities	Quality of life: kidney cancer	KC_EQ5D	0.715	Normal	5	0.715	0.00459192	0.706	0.724
444	Utilities	Quality of life: liver cancer	LC_EQ5D	0.695	Normal	5	0.695	0.00688788	0.681	0.708
445	Utilities	Quality of life: stomach cancer	SC_EQ5D	0.698	Normal	5	0.698	0.00841852	0.681	0.714
446	Utilities	Quality of life: oesophageal cancer	OC_EQ5D	0.709	Normal	5	0.709	0.00663277	0.696	0.722
447	Utilities	Quality of life: pancreatic cancer	PC_EQ5D	0.696	Normal	5	0.696	0.00994916	0.676	0.715
448	Utilities	Quality of life: colon cancer	CC_EQ5D	0.754	Normal	5	0.754	0.00204085	0.75	0.758
449	Utilities	Quality of life: ureteric cancer	UC_EQ5D	0.715	Normal	5	0.715	0.00459192	0.706	0.724
450	Utilities	Quality of life: gallbladder cancer	GC_EQ5D	0.695	Normal	5	0.695	0.00688788	0.681	0.708
451	Utilities	Quality of life: adrenal cancer	AC_EQ5D	0.715	Normal	5	0.715	0.00459192	0.706	0.724
452	Utilities	Quality of life: Hodgkin lymphoma	HL_EQ5D	0.731	Normal	5	0.731	0.00408171	0.723	0.739
453	Utilities	Quality of life: non-Hodgkin lymphoma	NL_EQ5D	0.731	Normal	5	0.731	0.00408171	0.723	0.739
454	Utilities	Quality of life: Year one decrement	CanYr1_EQ5D	0.056	Normal	5	0.056	0.00510213	0.046	0.066	0.01	Wang 2016. https://www.sciencedirect.com/science/article/pii/S1098301516000577#ec0005	From appendix table 1. Assumes year one = not in remission; year two = in remission < 2 years. Subsequent years have similar values so have chosen middle value for mean, and largest value for uncertainty. Not in remission value also used for recurrence (year before death)
455	Utilities	Quality of life: Year two decrement	CanYr2_EQ5D	0.048	Normal	5	0.048	0.00357149	0.041	0.055	0.007
456	Utilities	Quality of life: Subsequent years decrement	CanYr3_EQ5D	0.018	Normal	5	0.018	0.00357149	0.011	0.025	0.007
457	Utilities	Utility decrement screening	screen_EQ5D	0.000781197	Normal	5	0.000781197	0.000199289	0.000390598	0.00117179		Various sources	Estimated from various sources based on impact of additional cancer caused by low dose CT screen, and average QALY loss of being diagnosed with cancer. Wide CIs set to capture lots of uncertainty as none reported in studies.
458	Diagnostic Resources	Usage of diagnostic blood tests: kidney cancer	Blood_use_KC	1	Constant	6	1	1				YKST data	Note that only includes procedures where at least 5% of disease group population had them (to avoid including non-related procedures). Procedures that noone in disease group had, or everyone in disease group had, have been assumed to be constants so do not vary in PSA.
459	Diagnostic Resources	Usage of diagnostic urine tests: kidney cancer	Urine_use_KC	0	Constant	6	0	0
460	Diagnostic Resources	Usage of diagnostic ultrasound scan: kidney cancer	US_use_KC	0	Constant	6	0	0
461	Diagnostic Resources	Usage of diagnostic contrast enhanced CT scan: kidney cancer	CT_use_KC	1	Constant	6	1	1
462	Diagnostic Resources	Usage of diagnostic MRI scan: kidney cancer	MRI_use_KC	0.166667	Beta	1	2	10
463	Diagnostic Resources	Usage of endoscopic retrograde cholangio pancreatography: kidney cancer	ERCP_use_KC	0	Constant	6	0	0
464	Diagnostic Resources	Usage of elecrocardiogram: kidney cancer	ECG_use_KC	0	Constant	6	0	0
465	Diagnostic Resources	Usage of colonoscopy: kidney cancer	Colon_use_KC	0	Constant	6	0	0
466	Diagnostic Resources	Usage of biopsy - abdominal cavity: kidney cancer	Biopsy_abdo_use_KC	0	Constant	6	0	0
467	Diagnostic Resources	Usage of biopsy - liver: kidney cancer	Biopsy_LC_use_KC	0	Constant	6	0	0
468	Diagnostic Resources	Usage of biopsy - kidney: kidney cancer	Biopsy_KC_use_KC	0.416667	Beta	1	5	7
469	Diagnostic Resources	Usage of serious kidney treatments: kidney cancer	Ktrt_use_KC	0	Constant	6	0	0
470	Diagnostic Resources	Usage of diagnostic blood tests: kidney FP	Blood_use_KC_FP	0.222222	Beta	1	224	784
471	Diagnostic Resources	Usage of diagnostic urine tests: kidney FP	Urine_use_KC_FP	0	Constant	6	0	0
472	Diagnostic Resources	Usage of diagnostic ultrasound scan: kidney FP	US_use_KC_FP	0	Constant	6	0	0
473	Diagnostic Resources	Usage of diagnostic contrast enhanced CT scan: kidney FP	CT_use_KC_FP	0.15873	Beta	1	160	848
474	Diagnostic Resources	Usage of diagnostic MRI scan: kidney FP	MRI_use_KC_FP	0	Constant	6	0	0
475	Diagnostic Resources	Usage of endoscopic retrograde cholangio pancreatography: kidney FP	ERCP_use_KC_FP	0	Constant	6	0	0
476	Diagnostic Resources	Usage of elecrocardiogram: kidney FP	ECG_use_KC_FP	0	Constant	6	0	0
477	Diagnostic Resources	Usage of colonoscopy: kidney FP	Colon_use_KC_FP	0	Constant	6	0	0
478	Diagnostic Resources	Usage of biopsy - abdominal cavity: kidney FP	Biopsy_abdo_use_KC_FP	0	Constant	6	0	0
479	Diagnostic Resources	Usage of biopsy - liver: kidney FP	Biopsy_LC_use_KC_FP	0	Constant	6	0	0
480	Diagnostic Resources	Usage of biopsy - kidney: kidney FP	Biopsy_KC_use_KC_FP	0	Constant	6	0	0
481	Diagnostic Resources	Usage of serious kidney treatments: kidney FP	Ktrt_use_KC_FP	0.014881	Beta	1	15	993
482	Diagnostic Resources	Usage of diagnostic blood tests: liver cancer	Blood_use_LC	0.5	Beta	1	1	1
483	Diagnostic Resources	Usage of diagnostic urine tests: liver cancer	Urine_use_LC	0	Constant	6	0	0
484	Diagnostic Resources	Usage of diagnostic ultrasound scan: liver cancer	US_use_LC	0	Constant	6	0	0
485	Diagnostic Resources	Usage of diagnostic contrast enhanced CT scan: liver cancer	CT_use_LC	0.5	Beta	1	1	1
486	Diagnostic Resources	Usage of diagnostic MRI scan: liver cancer	MRI_use_LC	0.5	Beta	1	1	1
487	Diagnostic Resources	Usage of endoscopic retrograde cholangio pancreatography: liver cancer	ERCP_use_LC	0	Constant	6	0	0
488	Diagnostic Resources	Usage of elecrocardiogram: liver cancer	ECG_use_LC	0	Constant	6	0	0
489	Diagnostic Resources	Usage of colonoscopy: liver cancer	Colon_use_LC	0	Constant	6	0	0
490	Diagnostic Resources	Usage of biopsy - abdominal cavity: liver cancer	Biopsy_abdo_use_LC	0	Constant	6	0	0
491	Diagnostic Resources	Usage of biopsy - liver: liver cancer	Biopsy_LC_use_LC	1	Constant	6	1	1
492	Diagnostic Resources	Usage of biopsy - kidney: liver cancer	Biopsy_KC_use_LC	0	Constant	6	0	0
493	Diagnostic Resources	Usage of serious kidney treatments including surgery, ablation, lithotripsy: liver cancer	Ktrt_use_LC	0	Constant	6	0	0
494	Diagnostic Resources	Usage of diagnostic blood tests: liver FP	Blood_use_LC_FP	0.625	Beta	1	10	6
495	Diagnostic Resources	Usage of diagnostic urine tests: liver FP	Urine_use_LC_FP	0	Constant	6	0	0
496	Diagnostic Resources	Usage of diagnostic ultrasound scan: liver FP	US_use_LC_FP	0.4375	Beta	1	7	9
497	Diagnostic Resources	Usage of diagnostic contrast enhanced CT scan: liver FP	CT_use_LC_FP	0.1875	Beta	1	3	13
498	Diagnostic Resources	Usage of diagnostic MRI scan: liver FP	MRI_use_LC_FP	0.125	Beta	1	2	14
499	Diagnostic Resources	Usage of endoscopic retrograde cholangio pancreatography: liver FP	ERCP_use_LC_FP	0	Constant	6	0	0
500	Diagnostic Resources	Usage of elecrocardiogram: liver FP	ECG_use_LC_FP	0	Constant	6	0	0
501	Diagnostic Resources	Usage of colonoscopy: liver FP	Colon_use_LC_FP	0	Constant	6	0	0
502	Diagnostic Resources	Usage of biopsy - abdominal cavity: liver FP	Biopsy_abdo_use_LC_FP	0	Constant	6	0	0
503	Diagnostic Resources	Usage of biopsy - liver: liver FP	Biopsy_LC_use_LC_FP	0	Constant	6	0	0
504	Diagnostic Resources	Usage of biopsy - kidney: liver FP	Biopsy_KC_use_LC_FP	0	Constant	6	0	0
505	Diagnostic Resources	Usage of serious kidney treatments including surgery, ablation, lithotripsy: liver FP	Ktrt_use_LC_FP	0	Constant	6	0	0
506	Diagnostic Resources	Usage of diagnostic blood tests: stomach cancer	Blood_use_SC	1	Constant	6	1	1
507	Diagnostic Resources	Usage of diagnostic urine tests: stomach cancer	Urine_use_SC	0	Constant	6	0	0
508	Diagnostic Resources	Usage of diagnostic ultrasound scan: stomach cancer	US_use_SC	0	Constant	6	0	0
509	Diagnostic Resources	Usage of diagnostic contrast enhanced CT scan: stomach cancer	CT_use_SC	1	Constant	6	1	1
510	Diagnostic Resources	Usage of diagnostic MRI scan: stomach cancer	MRI_use_SC	0	Constant	6	0	0
511	Diagnostic Resources	Usage of endoscopic retrograde cholangio pancreatography: stomach cancer	ERCP_use_SC	0	Constant	6	0	0
512	Diagnostic Resources	Usage of elecrocardiogram: stomach cancer	ECG_use_SC	0	Constant	6	0	0
513	Diagnostic Resources	Usage of colonoscopy: stomach cancer	Colon_use_SC	0	Constant	6	0	0
514	Diagnostic Resources	Usage of biopsy - abdominal cavity: stomach cancer	Biopsy_abdo_use_SC	0	Constant	6	0	0
515	Diagnostic Resources	Usage of biopsy - liver: stomach cancer	Biopsy_LC_use_SC	0	Constant	6	0	0
516	Diagnostic Resources	Usage of biopsy - kidney: stomach cancer	Biopsy_KC_use_SC	0	Constant	6	0	0
517	Diagnostic Resources	Usage of serious kidney treatments including surgery, ablation, lithotripsy: stomach cancer	Ktrt_use_SC	0	Constant	6	0	0
518	Diagnostic Resources	Usage of diagnostic blood tests: stomach FP	Blood_use_SC_FP	0	Constant	6	0	0
519	Diagnostic Resources	Usage of diagnostic urine tests: stomach FP	Urine_use_SC_FP	0	Constant	6	0	0
520	Diagnostic Resources	Usage of diagnostic ultrasound scan: stomach FP	US_use_SC_FP	0	Constant	6	0	0
521	Diagnostic Resources	Usage of diagnostic contrast enhanced CT scan: stomach FP	CT_use_SC_FP	0	Constant	6	0	0
522	Diagnostic Resources	Usage of diagnostic MRI scan: stomach FP	MRI_use_SC_FP	0	Constant	6	0	0
523	Diagnostic Resources	Usage of endoscopic retrograde cholangio pancreatography: stomach FP	ERCP_use_SC_FP	0	Constant	6	0	0
524	Diagnostic Resources	Usage of elecrocardiogram: stomach FP	ECG_use_SC_FP	0	Constant	6	0	0
525	Diagnostic Resources	Usage of colonoscopy: stomach FP	Colon_use_SC_FP	0	Constant	6	0	0
526	Diagnostic Resources	Usage of biopsy - abdominal cavity: stomach FP	Biopsy_abdo_use_SC_FP	0	Constant	6	0	0
527	Diagnostic Resources	Usage of biopsy - liver: stomach FP	Biopsy_LC_use_SC_FP	0	Constant	6	0	0
528	Diagnostic Resources	Usage of biopsy - kidney: stomach FP	Biopsy_KC_use_SC_FP	0	Constant	6	0	0
529	Diagnostic Resources	Usage of serious kidney treatments including surgery, ablation, lithotripsy: stomach FP	Ktrt_use_SC_FP	0	Constant	6	0	0
530	Diagnostic Resources	Usage of diagnostic blood tests: oesophageal cancer	Blood_use_OC	1	Constant	6	1	1
531	Diagnostic Resources	Usage of diagnostic urine tests: oesophageal cancer	Urine_use_OC	0	Constant	6	0	0
532	Diagnostic Resources	Usage of diagnostic ultrasound scan: oesophageal cancer	US_use_OC	0	Constant	6	0	0
533	Diagnostic Resources	Usage of diagnostic contrast enhanced CT scan: oesophageal cancer	CT_use_OC	1	Constant	6	1	1
534	Diagnostic Resources	Usage of diagnostic MRI scan: oesophageal cancer	MRI_use_OC	0	Constant	6	0	0
535	Diagnostic Resources	Usage of endoscopic retrograde cholangio pancreatography: oesophageal cancer	ERCP_use_OC	0	Constant	6	0	0
536	Diagnostic Resources	Usage of elecrocardiogram: oesophageal cancer	ECG_use_OC	0	Constant	6	0	0
537	Diagnostic Resources	Usage of colonoscopy: oesophageal cancer	Colon_use_OC	0	Constant	6	0	0
538	Diagnostic Resources	Usage of biopsy - abdominal cavity: oesophageal cancer	Biopsy_abdo_use_OC	0	Constant	6	0	0
539	Diagnostic Resources	Usage of biopsy - liver: oesophageal cancer	Biopsy_LC_use_OC	0	Constant	6	0	0
540	Diagnostic Resources	Usage of biopsy - kidney: oesophageal cancer	Biopsy_KC_use_OC	0	Constant	6	0	0
541	Diagnostic Resources	Usage of serious kidney treatments including surgery, ablation, lithotripsy: oesophageal cancer	Ktrt_use_OC	0	Constant	6	0	0
542	Diagnostic Resources	Usage of diagnostic blood tests: oesophageal FP	Blood_use_OC_FP	0	Constant	6	0	0
543	Diagnostic Resources	Usage of diagnostic urine tests: oesophageal FP	Urine_use_OC_FP	0	Constant	6	0	0
544	Diagnostic Resources	Usage of diagnostic ultrasound scan: oesophageal FP	US_use_OC_FP	0	Constant	6	0	0
545	Diagnostic Resources	Usage of diagnostic contrast enhanced CT scan: oesophageal FP	CT_use_OC_FP	0	Constant	6	0	0
546	Diagnostic Resources	Usage of diagnostic MRI scan: oesophageal FP	MRI_use_OC_FP	0	Constant	6	0	0
547	Diagnostic Resources	Usage of endoscopic retrograde cholangio pancreatography: oesophageal FP	ERCP_use_OC_FP	0	Constant	6	0	0
548	Diagnostic Resources	Usage of elecrocardiogram: oesophageal FP	ECG_use_OC_FP	0	Constant	6	0	0
549	Diagnostic Resources	Usage of colonoscopy: oesophageal FP	Colon_use_OC_FP	0	Constant	6	0	0
550	Diagnostic Resources	Usage of biopsy - abdominal cavity: oesophageal FP	Biopsy_abdo_use_OC_FP	0	Constant	6	0	0
551	Diagnostic Resources	Usage of biopsy - liver: oesophageal FP	Biopsy_LC_use_OC_FP	0	Constant	6	0	0
552	Diagnostic Resources	Usage of biopsy - kidney: oesophageal FP	Biopsy_KC_use_OC_FP	0	Constant	6	0	0
553	Diagnostic Resources	Usage of serious kidney treatments including surgery, ablation, lithotripsy: oesophageal FP	Ktrt_use_OC_FP	0	Constant	6	0	0
554	Diagnostic Resources	Usage of diagnostic blood tests: colon cancer	Blood_use_CC	1	Constant	6	1	1
555	Diagnostic Resources	Usage of diagnostic urine tests: colon cancer	Urine_use_CC	0	Constant	6	0	0
556	Diagnostic Resources	Usage of diagnostic ultrasound scan: colon cancer	US_use_CC	0	Constant	6	0	0
557	Diagnostic Resources	Usage of diagnostic contrast enhanced CT scan: colon cancer	CT_use_CC	1	Constant	6	1	1
558	Diagnostic Resources	Usage of diagnostic MRI scan: colon cancer	MRI_use_CC	1	Constant	6	1	1
559	Diagnostic Resources	Usage of endoscopic retrograde cholangio pancreatography: colon cancer	ERCP_use_CC	0	Constant	6	0	0
560	Diagnostic Resources	Usage of elecrocardiogram: colon cancer	ECG_use_CC	0	Constant	6	0	0
561	Diagnostic Resources	Usage of colonoscopy: colon cancer	Colon_use_CC	1	Constant	6	1	1
562	Diagnostic Resources	Usage of biopsy - abdominal cavity: colon cancer	Biopsy_abdo_use_CC	0	Constant	6	0	0
563	Diagnostic Resources	Usage of biopsy - liver: colon cancer	Biopsy_LC_use_CC	0	Constant	6	0	0
564	Diagnostic Resources	Usage of biopsy - kidney: colon cancer	Biopsy_KC_use_CC	0	Constant	6	0	0
565	Diagnostic Resources	Usage of serious kidney treatments including surgery, ablation, lithotripsy: colon cancer	Ktrt_use_CC	0	Constant	6	0	0
566	Diagnostic Resources	Usage of diagnostic blood tests: colon FP	Blood_use_CC_FP	0.5	Beta	1	2	2
567	Diagnostic Resources	Usage of diagnostic urine tests: colon FP	Urine_use_CC_FP	0	Constant	6	0	0
568	Diagnostic Resources	Usage of diagnostic ultrasound scan: colon FP	US_use_CC_FP	0	Constant	6	0	0
569	Diagnostic Resources	Usage of diagnostic contrast enhanced CT scan: colon FP	CT_use_CC_FP	0.5	Beta	1	2	2
570	Diagnostic Resources	Usage of diagnostic MRI scan: colon FP	MRI_use_CC_FP	0	Constant	6	0	0
571	Diagnostic Resources	Usage of endoscopic retrograde cholangio pancreatography: colon FP	ERCP_use_CC_FP	0	Constant	6	0	0
572	Diagnostic Resources	Usage of elecrocardiogram: colon FP	ECG_use_CC_FP	0	Constant	6	0	0
573	Diagnostic Resources	Usage of colonoscopy: colon FP	Colon_use_CC_FP	0.25	Beta	1	1	3
574	Diagnostic Resources	Usage of biopsy - abdominal cavity: colon FP	Biopsy_abdo_use_CC_FP	0	Constant	6	0	0
575	Diagnostic Resources	Usage of biopsy - liver: colon FP	Biopsy_LC_use_CC_FP	0	Constant	6	0	0
576	Diagnostic Resources	Usage of biopsy - kidney: colon FP	Biopsy_KC_use_CC_FP	0	Constant	6	0	0
577	Diagnostic Resources	Usage of serious kidney treatments including surgery, ablation, lithotripsy: colon FP	Ktrt_use_CC_FP	0	Constant	6	0	0
578	Diagnostic Resources	Usage of diagnostic blood tests: ureteric cancer	Blood_use_UC	0	Constant	6	0	0
579	Diagnostic Resources	Usage of diagnostic urine tests: ureteric cancer	Urine_use_UC	0	Constant	6	0	0
580	Diagnostic Resources	Usage of diagnostic ultrasound scan: ureteric cancer	US_use_UC	0	Constant	6	0	0
581	Diagnostic Resources	Usage of diagnostic contrast enhanced CT scan: ureteric cancer	CT_use_UC	1	Constant	6	1	1
582	Diagnostic Resources	Usage of diagnostic MRI scan: ureteric cancer	MRI_use_UC	0	Constant	6	0	0
583	Diagnostic Resources	Usage of endoscopic retrograde cholangio pancreatography: ureteric cancer	ERCP_use_UC	0	Constant	6	0	0
584	Diagnostic Resources	Usage of elecrocardiogram: ureteric cancer	ECG_use_UC	0	Constant	6	0	0
585	Diagnostic Resources	Usage of colonoscopy: ureteric cancer	Colon_use_UC	0	Constant	6	0	0
586	Diagnostic Resources	Usage of biopsy - abdominal cavity: ureteric cancer	Biopsy_abdo_use_UC	0.5	Beta	1	1	1
587	Diagnostic Resources	Usage of biopsy - liver: ureteric cancer	Biopsy_LC_use_UC	0	Constant	6	0	0
588	Diagnostic Resources	Usage of biopsy - kidney: ureteric cancer	Biopsy_KC_use_UC	0	Constant	6	0	0
589	Diagnostic Resources	Usage of serious kidney treatments including surgery, ablation, lithotripsy: ureteric cancer	Ktrt_use_UC	0	Constant	6	0	0
590	Diagnostic Resources	Usage of diagnostic blood tests: ureteric FP	Blood_use_UC_FP	0.5	Beta	1	1	1
591	Diagnostic Resources	Usage of diagnostic urine tests: ureteric FP	Urine_use_UC_FP	0	Constant	6	0	0
592	Diagnostic Resources	Usage of diagnostic ultrasound scan: ureteric FP	US_use_UC_FP	0.5	Beta	1	1	1
593	Diagnostic Resources	Usage of diagnostic contrast enhanced CT scan: ureteric FP	CT_use_UC_FP	0.5	Beta	1	1	1
594	Diagnostic Resources	Usage of diagnostic MRI scan: ureteric FP	MRI_use_UC_FP	0	Constant	6	0	0
595	Diagnostic Resources	Usage of endoscopic retrograde cholangio pancreatography: ureteric FP	ERCP_use_UC_FP	0	Constant	6	0	0
596	Diagnostic Resources	Usage of elecrocardiogram: ureteric FP	ECG_use_UC_FP	0	Constant	6	0	0
597	Diagnostic Resources	Usage of colonoscopy: ureteric FP	Colon_use_UC_FP	0	Constant	6	0	0
598	Diagnostic Resources	Usage of biopsy - abdominal cavity: ureteric FP	Biopsy_abdo_use_UC_FP	0	Constant	6	0	0
599	Diagnostic Resources	Usage of biopsy - liver: ureteric FP	Biopsy_LC_use_UC_FP	0	Constant	6	0	0
600	Diagnostic Resources	Usage of biopsy - kidney: ureteric FP	Biopsy_KC_use_UC_FP	0	Constant	6	0	0
601	Diagnostic Resources	Usage of serious kidney treatments including surgery, ablation, lithotripsy: ureteric FP	Ktrt_use_UC_FP	0	Constant	6	0	0
602	Diagnostic Resources	Usage of diagnostic blood tests: gallbladder cancer	Blood_use_GC	0.5	Beta	1	1	1
603	Diagnostic Resources	Usage of diagnostic urine tests: gallbladder cancer	Urine_use_GC	0	Constant	6	0	0
604	Diagnostic Resources	Usage of diagnostic ultrasound scan: gallbladder cancer	US_use_GC	0	Constant	6	0	0
605	Diagnostic Resources	Usage of diagnostic contrast enhanced CT scan: gallbladder cancer	CT_use_GC	0.5	Beta	1	1	1
606	Diagnostic Resources	Usage of diagnostic MRI scan: gallbladder cancer	MRI_use_GC	0.5	Beta	1	1	1
607	Diagnostic Resources	Usage of endoscopic retrograde cholangio pancreatography: gallbladder cancer	ERCP_use_GC	0	Constant	6	0	0
608	Diagnostic Resources	Usage of elecrocardiogram: gallbladder cancer	ECG_use_GC	0	Constant	6	0	0
609	Diagnostic Resources	Usage of colonoscopy: gallbladder cancer	Colon_use_GC	0	Constant	6	0	0
610	Diagnostic Resources	Usage of biopsy - abdominal cavity: gallbladder cancer	Biopsy_abdo_use_GC	0	Constant	6	0	0
611	Diagnostic Resources	Usage of biopsy - liver: gallbladder cancer	Biopsy_LC_use_GC	1	Constant	6	1	1
612	Diagnostic Resources	Usage of biopsy - kidney: gallbladder cancer	Biopsy_KC_use_GC	0	Constant	6	0	0
613	Diagnostic Resources	Usage of serious kidney treatments including surgery, ablation, lithotripsy: gallbladder cancer	Ktrt_use_GC	0	Constant	6	0	0
614	Diagnostic Resources	Usage of diagnostic blood tests: gallbladder FP	Blood_use_GC_FP	0.230769	Beta	1	3	10
615	Diagnostic Resources	Usage of diagnostic urine tests: gallbladder FP	Urine_use_GC_FP	0	Constant	6	0	0
616	Diagnostic Resources	Usage of diagnostic ultrasound scan: gallbladder FP	US_use_GC_FP	0.230769	Beta	1	3	10
617	Diagnostic Resources	Usage of diagnostic contrast enhanced CT scan: gallbladder FP	CT_use_GC_FP	0.0769231	Beta	1	1	12
618	Diagnostic Resources	Usage of diagnostic MRI scan: gallbladder FP	MRI_use_GC_FP	0.0769231	Beta	1	1	12
619	Diagnostic Resources	Usage of endoscopic retrograde cholangio pancreatography: gallbladder FP	ERCP_use_GC_FP	0.230769	Beta	1	3	10
620	Diagnostic Resources	Usage of elecrocardiogram: gallbladder FP	ECG_use_GC_FP	0	Constant	6	0	0
621	Diagnostic Resources	Usage of colonoscopy: gallbladder FP	Colon_use_GC_FP	0	Constant	6	0	0
622	Diagnostic Resources	Usage of biopsy - abdominal cavity: gallbladder FP	Biopsy_abdo_use_GC_FP	0.153846	Beta	1	2	11
623	Diagnostic Resources	Usage of biopsy - liver: gallbladder FP	Biopsy_LC_use_GC_FP	0	Constant	6	0	0
624	Diagnostic Resources	Usage of biopsy - kidney: gallbladder FP	Biopsy_KC_use_GC_FP	0	Constant	6	0	0
625	Diagnostic Resources	Usage of serious kidney treatments including surgery, ablation, lithotripsy: gallbladder FP	Ktrt_use_GC_FP	0	Constant	6	0	0
626	Diagnostic Resources	Usage of diagnostic blood tests: adrenal cancer	Blood_use_AC	1	Constant	6	1	1
627	Diagnostic Resources	Usage of diagnostic urine tests: adrenal cancer	Urine_use_AC	0.377778	Beta	1	17	28
628	Diagnostic Resources	Usage of diagnostic ultrasound scan: adrenal cancer	US_use_AC	0	Constant	6	0	0
629	Diagnostic Resources	Usage of diagnostic contrast enhanced CT scan: adrenal cancer	CT_use_AC	1	Constant	6	1	1
630	Diagnostic Resources	Usage of diagnostic MRI scan: adrenal cancer	MRI_use_AC	0.166667	Beta	1	2	10
631	Diagnostic Resources	Usage of endoscopic retrograde cholangio pancreatography: adrenal cancer	ERCP_use_AC	0	Constant	6	0	0
632	Diagnostic Resources	Usage of elecrocardiogram: adrenal cancer	ECG_use_AC	0	Constant	6	0	0
633	Diagnostic Resources	Usage of colonoscopy: adrenal cancer	Colon_use_AC	0	Constant	6	0	0
634	Diagnostic Resources	Usage of biopsy - abdominal cavity: adrenal cancer	Biopsy_abdo_use_AC	0	Constant	6	0	0
635	Diagnostic Resources	Usage of biopsy - liver: adrenal cancer	Biopsy_LC_use_AC	0	Constant	6	0	0
636	Diagnostic Resources	Usage of biopsy - kidney: adrenal cancer	Biopsy_KC_use_AC	0.416667	Beta	1	5	7
637	Diagnostic Resources	Usage of serious kidney treatments including surgery, ablation, lithotripsy: adrenal cancer	Ktrt_use_AC	0	Constant	6	0	0
638	Diagnostic Resources	Usage of diagnostic blood tests: adrenal FP	Blood_use_AC_FP	1	Constant	6	1	1
639	Diagnostic Resources	Usage of diagnostic urine tests: adrenal FP	Urine_use_AC_FP	0.377778	Beta	1	17	28
640	Diagnostic Resources	Usage of diagnostic ultrasound scan: adrenal FP	US_use_AC_FP	0	Constant	6	0	0
641	Diagnostic Resources	Usage of diagnostic contrast enhanced CT scan: adrenal FP	CT_use_AC_FP	0.111111	Beta	1	5	40
642	Diagnostic Resources	Usage of diagnostic MRI scan: adrenal FP	MRI_use_AC_FP	0	Constant	6	0	0
643	Diagnostic Resources	Usage of endoscopic retrograde cholangio pancreatography: adrenal FP	ERCP_use_AC_FP	0	Constant	6	0	0
644	Diagnostic Resources	Usage of elecrocardiogram: adrenal FP	ECG_use_AC_FP	0	Constant	6	0	0
645	Diagnostic Resources	Usage of colonoscopy: adrenal FP	Colon_use_AC_FP	0	Constant	6	0	0
646	Diagnostic Resources	Usage of biopsy - abdominal cavity: adrenal FP	Biopsy_abdo_use_AC_FP	0	Constant	6	0	0
647	Diagnostic Resources	Usage of biopsy - liver: adrenal FP	Biopsy_LC_use_AC_FP	0	Constant	6	0	0
648	Diagnostic Resources	Usage of biopsy - kidney: adrenal FP	Biopsy_KC_use_AC_FP	0	Constant	6	0	0
649	Diagnostic Resources	Usage of serious kidney treatments including surgery, ablation, lithotripsy: adrenal FP	Ktrt_use_AC_FP	0	Constant	6	0	0
650	Diagnostic Resources	Usage of diagnostic blood tests: pancreatic cancer	Blood_use_PC	1	Constant	6	1	1
651	Diagnostic Resources	Usage of diagnostic urine tests: pancreatic cancer	Urine_use_PC	0	Constant	6	0	0
652	Diagnostic Resources	Usage of diagnostic ultrasound scan: pancreatic cancer	US_use_PC	0	Constant	6	0	0
653	Diagnostic Resources	Usage of diagnostic contrast enhanced CT scan: pancreatic cancer	CT_use_PC	1	Constant	6	1	1
654	Diagnostic Resources	Usage of diagnostic MRI scan: pancreatic cancer	MRI_use_PC	0	Constant	6	0	0
655	Diagnostic Resources	Usage of endoscopic retrograde cholangio pancreatography: pancreatic cancer	ERCP_use_PC	0	Constant	6	0	0
656	Diagnostic Resources	Usage of elecrocardiogram: pancreatic cancer	ECG_use_PC	0	Constant	6	0	0
657	Diagnostic Resources	Usage of colonoscopy: pancreatic cancer	Colon_use_PC	0	Constant	6	0	0
658	Diagnostic Resources	Usage of biopsy - abdominal cavity: pancreatic cancer	Biopsy_abdo_use_PC	1	Constant	6	1	1
659	Diagnostic Resources	Usage of biopsy - liver: pancreatic cancer	Biopsy_LC_use_PC	0	Constant	6	0	0
660	Diagnostic Resources	Usage of biopsy - kidney: pancreatic cancer	Biopsy_KC_use_PC	0	Constant	6	0	0
661	Diagnostic Resources	Usage of serious kidney treatments including surgery, ablation, lithotripsy: pancreatic cancer	Ktrt_use_PC	0	Constant	6	0	0
662	Diagnostic Resources	Usage of diagnostic blood tests: pancreatic FP	Blood_use_PC_FP	0.307692	Beta	1	8	18
663	Diagnostic Resources	Usage of diagnostic urine tests: pancreatic FP	Urine_use_PC_FP	0	Constant	6	0	0
664	Diagnostic Resources	Usage of diagnostic ultrasound scan: pancreatic FP	US_use_PC_FP	0	Constant	6	0	0
665	Diagnostic Resources	Usage of diagnostic contrast enhanced CT scan: pancreatic FP	CT_use_PC_FP	0.192308	Beta	1	5	21
666	Diagnostic Resources	Usage of diagnostic MRI scan: pancreatic FP	MRI_use_PC_FP	0.192308	Beta	1	5	21
667	Diagnostic Resources	Usage of endoscopic retrograde cholangio pancreatography: pancreatic FP	ERCP_use_PC_FP	0	Constant	6	0	0
668	Diagnostic Resources	Usage of elecrocardiogram: pancreatic FP	ECG_use_PC_FP	0	Constant	6	0	0
669	Diagnostic Resources	Usage of colonoscopy: pancreatic FP	Colon_use_PC_FP	0	Constant	6	0	0
670	Diagnostic Resources	Usage of biopsy - abdominal cavity: pancreatic FP	Biopsy_abdo_use_PC_FP	0	Constant	6	0	0
671	Diagnostic Resources	Usage of biopsy - liver: pancreatic FP	Biopsy_LC_use_PC_FP	0	Constant	6	0	0
672	Diagnostic Resources	Usage of biopsy - kidney: pancreatic FP	Biopsy_KC_use_PC_FP	0	Constant	6	0	0
673	Diagnostic Resources	Usage of serious kidney treatments including surgery, ablation, lithotripsy: pancreatic FP	Ktrt_use_PC_FP	0	Constant	6	0	0
674	Diagnostic Resources	Usage of diagnostic blood tests: hodgkin lymphoma	Blood_use_HL	0.333333	Beta	1	1	2
675	Diagnostic Resources	Usage of diagnostic urine tests: hodgkin lymphoma	Urine_use_HL	0	Constant	6	0	0
676	Diagnostic Resources	Usage of diagnostic ultrasound scan: hodgkin lymphoma	US_use_HL	0	Constant	6	0	0
677	Diagnostic Resources	Usage of diagnostic contrast enhanced CT scan: hodgkin lymphoma	CT_use_HL	0.666667	Beta	1	2	1
678	Diagnostic Resources	Usage of diagnostic MRI scan: hodgkin lymphoma	MRI_use_HL	0	Constant	6	0	0
679	Diagnostic Resources	Usage of endoscopic retrograde cholangio pancreatography: hodgkin lymphoma	ERCP_use_HL	0	Constant	6	0	0
680	Diagnostic Resources	Usage of elecrocardiogram: hodgkin lymphoma	ECG_use_HL	0	Constant	6	0	0
681	Diagnostic Resources	Usage of colonoscopy: hodgkin lymphoma	Colon_use_HL	0	Constant	6	0	0
682	Diagnostic Resources	Usage of biopsy - abdominal cavity: hodgkin lymphoma	Biopsy_abdo_use_HL	0.666667	Beta	1	2	1
683	Diagnostic Resources	Usage of biopsy - liver: hodgkin lymphoma	Biopsy_LC_use_HL	0	Constant	6	0	0
684	Diagnostic Resources	Usage of biopsy - kidney: hodgkin lymphoma	Biopsy_KC_use_HL	0	Constant	6	0	0
685	Diagnostic Resources	Usage of serious kidney treatments including surgery, ablation, lithotripsy: hodgkin lymphoma	Ktrt_use_HL	0	Constant	6	0	0
686	Diagnostic Resources	Usage of diagnostic blood tests: hodgkin FP	Blood_use_HL_FP	0.5	Beta	1	1	1
687	Diagnostic Resources	Usage of diagnostic urine tests: hodgkin FP	Urine_use_HL_FP	0	Constant	6	0	0
688	Diagnostic Resources	Usage of diagnostic ultrasound scan: hodgkin FP	US_use_HL_FP	0	Constant	6	0	0
689	Diagnostic Resources	Usage of diagnostic contrast enhanced CT scan: hodgkin FP	CT_use_HL_FP	0.5	Beta	1	1	1
690	Diagnostic Resources	Usage of diagnostic MRI scan: hodgkin FP	MRI_use_HL_FP	0	Constant	6	0	0
691	Diagnostic Resources	Usage of endoscopic retrograde cholangio pancreatography: hodgkin FP	ERCP_use_HL_FP	0	Constant	6	0	0
692	Diagnostic Resources	Usage of elecrocardiogram: hodgkin FP	ECG_use_HL_FP	0	Constant	6	0	0
693	Diagnostic Resources	Usage of colonoscopy: hodgkin FP	Colon_use_HL_FP	0	Constant	6	0	0
694	Diagnostic Resources	Usage of biopsy - abdominal cavity: hodgkin FP	Biopsy_abdo_use_HL_FP	0	Constant	6	0	0
695	Diagnostic Resources	Usage of biopsy - liver: hodgkin FP	Biopsy_LC_use_HL_FP	0	Constant	6	0	0
696	Diagnostic Resources	Usage of biopsy - kidney: hodgkin FP	Biopsy_KC_use_HL_FP	0	Constant	6	0	0
697	Diagnostic Resources	Usage of serious kidney treatments including surgery, ablation, lithotripsy: hodgkin FP	Ktrt_use_HL_FP	0	Constant	6	0	0
698	Diagnostic Resources	Usage of diagnostic blood tests: non-hodgkin lymphoma	Blood_use_NL	0.333333	Beta	1	1	2
699	Diagnostic Resources	Usage of diagnostic urine tests: non-hodgkin lymphoma	Urine_use_NL	0	Constant	6	0	0
700	Diagnostic Resources	Usage of diagnostic ultrasound scan: non-hodgkin lymphoma	US_use_NL	0	Constant	6	0	0
701	Diagnostic Resources	Usage of diagnostic contrast enhanced CT scan: non-hodgkin lymphoma	CT_use_NL	0.666667	Beta	1	2	1
702	Diagnostic Resources	Usage of diagnostic MRI scan: non-hodgkin lymphoma	MRI_use_NL	0	Constant	6	0	0
703	Diagnostic Resources	Usage of endoscopic retrograde cholangio pancreatography: non-hodgkin lymphoma	ERCP_use_NL	0	Constant	6	0	0
704	Diagnostic Resources	Usage of elecrocardiogram: non-hodgkin lymphoma	ECG_use_NL	0	Constant	6	0	0
705	Diagnostic Resources	Usage of colonoscopy: non-hodgkin lymphoma	Colon_use_NL	0	Constant	6	0	0
706	Diagnostic Resources	Usage of biopsy - abdominal cavity: non-hodgkin lymphoma	Biopsy_abdo_use_NL	0.666667	Beta	1	2	1
707	Diagnostic Resources	Usage of biopsy - liver: non-hodgkin lymphoma	Biopsy_LC_use_NL	0	Constant	6	0	0
708	Diagnostic Resources	Usage of biopsy - kidney: non-hodgkin lymphoma	Biopsy_KC_use_NL	0	Constant	6	0	0
709	Diagnostic Resources	Usage of serious kidney treatments including surgery, ablation, lithotripsy: non-hodgkin lymphoma	Ktrt_use_NL	0	Constant	6	0	0
710	Diagnostic Resources	Usage of diagnostic blood tests: non-hodgkin FP	Blood_use_NL_FP	0.5	Beta	1	1	1
711	Diagnostic Resources	Usage of diagnostic urine tests: non-hodgkin FP	Urine_use_NL_FP	0	Constant	6	0	0
712	Diagnostic Resources	Usage of diagnostic ultrasound scan: non-hodgkin FP	US_use_NL_FP	0	Constant	6	0	0
713	Diagnostic Resources	Usage of diagnostic contrast enhanced CT scan: non-hodgkin FP	CT_use_NL_FP	0.5	Beta	1	1	1
714	Diagnostic Resources	Usage of diagnostic MRI scan: non-hodgkin FP	MRI_use_NL_FP	0	Constant	6	0	0
715	Diagnostic Resources	Usage of endoscopic retrograde cholangio pancreatography: non-hodgkin FP	ERCP_use_NL_FP	0	Constant	6	0	0
716	Diagnostic Resources	Usage of elecrocardiogram: non-hodgkin FP	ECG_use_NL_FP	0	Constant	6	0	0
717	Diagnostic Resources	Usage of colonoscopy: non-hodgkin FP	Colon_use_NL_FP	0	Constant	6	0	0
718	Diagnostic Resources	Usage of biopsy - abdominal cavity: non-hodgkin FP	Biopsy_abdo_use_NL_FP	0	Constant	6	0	0
719	Diagnostic Resources	Usage of biopsy - liver: non-hodgkin FP	Biopsy_LC_use_NL_FP	0	Constant	6	0	0
720	Diagnostic Resources	Usage of biopsy - kidney: non-hodgkin FP	Biopsy_KC_use_NL_FP	0	Constant	6	0	0
721	Diagnostic Resources	Usage of serious kidney treatments including surgery, ablation, lithotripsy: non-hodgkin FP	Ktrt_use_NL_FP	0	Constant	6	0	0
722	Diagnostic Resources	Usage of diagnostic blood tests: AAA	Blood_use_AAA	0	Constant	6	0	0
723	Diagnostic Resources	Usage of diagnostic urine tests: AAA	Urine_use_AAA	0	Constant	6	0	0
724	Diagnostic Resources	Usage of diagnostic ultrasound scan: AAA	US_use_AAA	0.0909091	Beta	1	5	50
725	Diagnostic Resources	Usage of diagnostic contrast enhanced CT scan: AAA	CT_use_AAA	0.0545455	Beta	1	3	52
726	Diagnostic Resources	Usage of diagnostic MRI scan: AAA	MRI_use_AAA	0	Constant	6	0	0
727	Diagnostic Resources	Usage of endoscopic retrograde cholangio pancreatography: AAA	ERCP_use_AAA	0	Constant	6	0	0
728	Diagnostic Resources	Usage of elecrocardiogram: AAA	ECG_use_AAA	0.0545455	Beta	1	3	52
729	Diagnostic Resources	Usage of colonoscopy: AAA	Colon_use_AAA	0	Constant	6	0	0
730	Diagnostic Resources	Usage of biopsy - abdominal cavity: AAA	Biopsy_abdo_use_AAA	0	Constant	6	0	0
731	Diagnostic Resources	Usage of biopsy - liver: AAA	Biopsy_LC_use_AAA	0	Constant	6	0	0
732	Diagnostic Resources	Usage of biopsy - kidney: AAA	Biopsy_KC_use_AAA	0	Constant	6	0	0
733	Diagnostic Resources	Usage of serious kidney treatments including surgery, ablation, lithotripsy: AAA	Ktrt_use_AAA	0	Constant	6	0	0
734	Diagnostic Resources	Usage of diagnostic blood tests: no disease	Blood_use_noD	0	Constant	6	0	0
735	Diagnostic Resources	Usage of diagnostic urine tests: no disease	Urine_use_noD	0	Constant	6	0	0
736	Diagnostic Resources	Usage of diagnostic ultrasound scan: no disease	US_use_noD	0	Constant	6	0	0
737	Diagnostic Resources	Usage of diagnostic contrast enhanced CT scan: no disease	CT_use_noD	0	Constant	6	0	0
738	Diagnostic Resources	Usage of diagnostic MRI scan: no disease	MRI_use_noD	0	Constant	6	0	0
739	Diagnostic Resources	Usage of endoscopic retrograde cholangio pancreatography: no disease	ERCP_use_noD	0	Constant	6	0	0
740	Diagnostic Resources	Usage of elecrocardiogram: no disease	ECG_use_noD	0	Constant	6	0	0
741	Diagnostic Resources	Usage of colonoscopy: no disease	Colon_use_noD	0	Constant	6	0	0
742	Diagnostic Resources	Usage of biopsy - abdominal cavity: no disease	Biopsy_abdo_use_noD	0	Constant	6	0	0
743	Diagnostic Resources	Usage of biopsy - liver: no disease	Biopsy_LC_use_noD	0	Constant	6	0	0
744	Diagnostic Resources	Usage of biopsy - kidney: no disease	Biopsy_KC_use_noD	0	Constant	6	0	0
745	Diagnostic Resources	Usage of serious kidney treatments including surgery, ablation, lithotripsy: no disease	Ktrt_use_noD	0	Constant	6	0	0
746	Mortality	Cancer mortality reduction due to screening year one Stage I	screen_mort_Yr1stageI	0.342857	Lognormal	3	-1.07044	0.0733896	0.3	0.4		Cardoso 2022	Based on data from colorectal cancer screening in England for cancer-specific survival. Calculated as a ratio of mortality in screen detected compared to non-screen detected cancers. Year one ratios based on the year 3 survival data given in the paper, whilst subsequent year data is based on the year 5 survival data given in the paper.
747	Mortality	Cancer mortality reduction due to screening year one Stage II	screen_mort_Yr1stageII	0.365591	Lognormal	3	-1.00624	0.0643266	0.321839	0.414141
748	Mortality	Cancer mortality reduction due to screening year one Stage III	screen_mort_Yr1stageIII	0.4	Lognormal	3	-0.916291	0.0356218	0.375635	0.431925
749	Mortality	Cancer mortality reduction due to screening year one Stage IV	screen_mort_Yr1stageIV	0.658311	Lognormal	3	-0.418077	0.0284189	0.621658	0.694915
750	Mortality	Cancer mortality reduction due to screening subsequent years Stage I	screen_mort_Yr5stageI	0.396226	Lognormal	3	-0.925769	0.0557221	0.361702	0.45
751	Mortality	Cancer mortality reduction due to screening subsequent years Stage II	screen_mort_Yr5stageII	0.446154	Lognormal	3	-0.807091	0.0490865	0.406504	0.492754
752	Mortality	Cancer mortality reduction due to screening subsequent years Stage III	screen_mort_Yr5stageIII	0.469178	Lognormal	3	-0.756773	0.0316297	0.441696	0.5
753	Mortality	Cancer mortality reduction due to screening subsequent years Stage IV	screen_mort_Yr5stageIV	0.726404	Lognormal	3	-0.319649	0.0242187	0.692029	0.760947
754	Mortality	Relative risk of all cause mortality in current vs never smokers	Mort_RR_currsmoke	2.76	Lognormal	3	1.01523	0.00924401	2.71	2.81		Pirie et al 2013
755	Mortality	Relative risk of all cause mortality in former vs never smokers	Mort_RR_pastsmoke	1.56	Lognormal	3	0.444686	0.0244699	1.49	1.64			Used value for those who stopped smoking age 45-55 rather than younger, as only most risky eligible for YKST

## Sheet: Cancer Survival 
https://www.ons.gov.uk/peoplepopulationandcommunity/healthandsocialcare/conditionsanddiseases/datasets/cancersurvivalratescancersurvivalinenglandadultsdiagnosed
Data extracted from Table 3 Pivot Table.
Note that red text indicates no direct data available - has been estimated using other data from pivot table, placed on right. Rules for filling in missing data (generally prioritise stage differences over age differences, and age differences over sex differences):
1) If data missing for males or females, but present for persons, replace with persons data (data generally doesn't differ too much between males & females)
2) If data for ages <55 is missing, replace with data from 55-64 age group (only used for interpolation purposes). Step 3 may need doing first if data from ages 55-64 also missing.
3) If data for some/all stages is missing from some other age groups, but present in others, estimate as: all ages value for that stage * specific age value for all stages/all ages value for all stages.
4) If data for some stages is missing by all ages, use the same survival data for all ages, but CHECK this doesn't lead to higher survival at yr5 than yr1 in some ages (this happens once in non-Hodgkin lymphoma - have altered data to use male data instead of female)
5) Where there is no stage specific cancer (pancreatic, non-hodgkin, ureteric), estimate as: data from a similar cancer type * specific age value for all stages for desired cancer type/specific age value for all stages similar cancer type
6) Some upper 95% CI adjusted (for colon cancer & hodgkin lymphoma) as >100% - adjust to 100%.
7) No data for adrenal or gallbladder cancer. Assume adrenal same as kidney and gallbladder same as liver. Used kidney plus ureter data for ureteric cancer.
Data Inputted into Model: Black Text = Original Survival Data; Red Text = estimated using above rules; Blue Text = Adjusted where values >100%														Additional Data Used to Estimate Missing Values
					1-year				5-years
Cancer site	Stage	Sex	Survival type	Age group	Number of patients	Net survival (%)	Lower 95% CI	Upper 95% CI	Number of patients	Net survival (%)	Lower 95% CI	Upper 95% CI						1-year				5-years
Kidney	Stage 1	Men	Non-standardised	45-54	1566	98.9	98.3	99.5	1566	95.8	94.2	97.5		Stage	Sex	Survival type	Age group	Number of patients	Net survival (%)	Lower 95% CI	Upper 95% CI	Number of patients	Net survival (%)	Lower 95% CI	Upper 95% CI
				55-64	2368	98.3	97.6	98.9	2368	91.8	89.7	93.9		All stages combined	Men	Non-standardised	45-54	3590	88.1	87	89.1	3590	76.3	74.5	78
				65-74	3205	97.6	96.9	98.3	3205	89.1	86.7	91.4					55-64	6053	83.7	82.8	84.7	6053	70	68.4	71.5
				75-99	2926	89.9	88.4	91.3	2926	72.5	67.9	77.2					65-74	8233	81.8	80.9	82.7	8233	65.8	64.2	67.3
		Women	Non-standardised	15-54	1393	99.8	99.5	100	1393	98.3	97.1	99.6					75-99	8334	67.8	66.7	68.9	8334	48	45.8	50.1
				55-64	1428	99.1	98.5	99.7	1428	94.5	92.4	96.5			Women	Non-standardised	45-54	1787	90.7	89.3125	92	1787	81.7	79.3	84
				65-74	1907	97.2	96.3	98.1	1907	90.4	87.8	93.1					55-64	3068	87.1	85.8506	88.3	3068	74.8	72.7	76.8
				75-99	2205	90.6	89.1	92.2	2205	76	71.4	80.7					65-74	4540	82.3	81.2	83.5	4540	68.4	66.4	70.3069
	Stage 2	Men	Non-standardised	45-54	344	98.3	96.8	99.8	344	87.5	82.2	92.9					75-99	6118	65.4	64.1	66.7	6118	47.9	45.6	50.3
				55-64	504	97.8	96.3	99.3	504	92.4	88.6	96.2
				65-74	581	93	90.6	95.3	581	81.5	76.4	86.7
				75-99	508	83.6	79.6	87.5	508	56.2	47.1	65.2771
		Women	Non-standardised	45-54/15-54	171	99	97.4	100	273	91.8	87.3	96.3
				55-64	268	97.1	94.9	99.3	268	87.8	81	94.6
				65-74	333	93.9	91.1	96.7	333	81.3	74.2	88.4
				75-99	379	85	80.7	89.3	379	58.5	49.1	68
	Stage 3	Men	Non-standardised	45-54/15-54	593	96.4	94.9	98	798	81.1	77.1	85.2
				55-64	1071	94.5	93	95.9	1071	79.7	76.1	83.3
				65-74	1482	95.2	93.9	96.5	1482	77.4	73.4	81.4
				75-99	1138	87.2	84.8	89.6	1138	66.6	60.7	72.4
		Women	Non-standardised	45-54/15-54	244	92	88.6	95.5	331	77.1	70.5	83.6
				55-64	508	93	90.7	95.3	508	76.9	71.5	82.3
				65-74	781	93.1	91.2	95	781	77.6	72.8	82.3
				75-99	720	83.6	80.5	86.7	720	61.4	54.4	68.4
	Stage 4	Men	Non-standardised	45-54	669	50.1	46.3	53.9	669	17.4	13.3	21.6
				55-64	1359	46.5	43.8	49.1289	1359	16.7	13.7319	19.7
				65-74	1789	41.5	39.2	43.8	1789	13.5	11.3	15.8
				75-99	1913	29.3	27.1	31.4	1913	6.1	4	8.2
		Women	Non-standardised	45-54/15-54	218	45.5	38.9	52.1	304	18.5	12.9	24.2
				55-64	522	45.8	41.6	50.1	522	16.9	12.9	21
				65-74	899	40.3	37	43.5	899	13.7	10.5	16.9
				75-99	1391	24.2	21.9	26.5	1391	8.3	6	10.5
					1-year				5-years									5-years
Cancer site	Stage	Sex	Survival type	Age group	Number of patients	Net survival (%)	Lower 95% CI	Upper 95% CI	Number of patients	Net survival (%)	Lower 95% CI	Upper 95% CI		Stage	Sex	Survival type	Age group	Number of patients	Net survival (%)	Lower 95% CI	Upper 95% CI
Liver	Stage 1	Men	Non-standardised	45-54	135	88.3	82.8	93.8	114	46.6656	36.2	57.2		Stage 1	Persons	Non-standardised	55-64	348	45.8	36.2	55.5287
				55-64	264	84	79.5	88.5	264	46.6656	36.2	57.2					65-74	459	51.7	44.5	59
				65-74	343	83.1	78.9	87.2	343	50.8	42.5	59.2					75-99	427	0	0	0
				75-99	296	63.9	58	69.9	296	19.2471	13.9622	25.175					All ages	1421	42	36.3	47.8
		Women	Non-standardised	45-54	38	92.3	83.8	100	38	45.8	36.2	55.5287			Men		All ages	1038	40.9	34.1	47.7
				55-64	84	91	84.7	97.2153	84	45.8	36.2	55.5287			Women		All ages	383	46.2	36.9	55.5
				65-74	116	76.6	68.7	84.6	116	51.7	44.5	59		Stage 2	Persons	Non-standardised	55-64	388	41.7	33.8	49.6
				75-99	131	58.6	49.7	67.5	131	20.6426	13.4576	28.2837					65-74	560	33.4	27	39.8
	Stage 2	Men	Non-standardised	45-54	120	73.6	65.7	81.5	120	41	32.7	49.3					75-99	529	24.4	17.8	31
				55-64	303	76.5	71.6323	81.4	303	41	32.7	49.3					All ages	1679	34.3	30.5	38
				65-74	417	73	68.6	77.5	417	37.8	30.6	44.9			Men		All ages	1226	35	30.5	39.5
				75-99	348	64.3	58.9	69.8	348	23.8	15.1	32.5			Women		All ages	453	32.5	25.7	39.2
		Women	Non-standardised	45-54	28	89.4	78.2	100	28	41.7	33.8	49.6		Stage 3	Persons	Non-standardised	55-64	300	0	0	0
				55-64	85	73.3	63.9	82.7	85	41.7	33.8	49.6					65-74	477	0	0	0
				65-74	143	68.1	60.3	75.8	143	33.4	27	39.8					75-99	598	0	0	0
				75-99	181	46.4	38.8	54	181	24.4	17.8	31					All ages	1505	10.4	8	12.7
	Stage 3	Men	Non-standardised	45-54	98	43	33.3	52.7	73	9.8	6.9	12.6			Men		All ages	1145	9.8	6.9	12.6
				55-64	232	47	40.5	53.4	232	9.8	6.9	12.6			Women		All ages	360	0	0	0
				65-74	373	39.2	34.2	44.3	373	9.8	6.9	12.6		Stage 4	Persons	Non-standardised	55-64	1122	0	0	0
				75-99	442	34.2	29.5353	38.8	442	9.8	6.9	12.6					65-74	1923	0	0	0
		Women	Non-standardised	45-54	32	56.3	39.5	73.1	18	10.4	8	12.7					75-99	2542	0	0	0
				55-64	68	44.3693	32.7	56.1	68	10.4	8	12.7					All ages	6224	3.1	2.4	3.8
				65-74	104	47.7	38.1	57.4	104	10.4	8	12.7			Men		All ages	3643	4.1	3.2	5
				75-99	156	21.5	14.9	28.1	156	10.4	8	12.7			Women		All ages	2581	0	0	0
	Stage 4	Men	Non-standardised	45-54	270	29.4	23.9	34.8	270	4.1	3.2	5		All Stages	Men	Non-standardised	55-64	3146	21.1	19.3	22.9
				55-64	725	23	19.9	26	725	4.1	3.2	5					65-74	4761	13	11.5	14.5
				65-74	1157	19.9	17.6	22.2	1157	4.1	3.2	5					75-99	6023	6.4	5.2	7.6
				75-99	1382	12.9	11.1	14.8	1382	4.1	3.2	5					All ages	15416	13.6	12.7	14.4
		Women	Non-standardised	45-54	185	35.8	28.9	42.6	185	3.1	2.4	3.8			Women	Non-standardised	55-64	1130	15.4	12.5	18.2
				55-64	397	26.6	22.2	30.9	397	3.1	2.4	3.8					65-74	2164	11.4	9.5	13.2
				65-74	766	23.1	20.1257	26.1	766	3.1	2.4	3.8					75-99	4264	4.2	3.1	5.3
				75-99	1160	9.9	8.1	11.7	1160	3.1	2.4	3.8					All ages	8235	9.4	8.5	10.4
					1-year				5-years									1-year				5-years
Cancer site	Stage	Sex	Survival type	Age group	Number of patients	Net survival (%)	Lower 95% CI	Upper 95% CI	Number of patients	Net survival (%)	Lower 95% CI	Upper 95% CI		Stage	Sex	Survival type	Age group	Number of patients	Net survival (%)	Lower 95% CI	Upper 95% CI	Number of patients	Net survival (%)	Lower 95% CI	Upper 95% CI
Stomach	Stage 1	Men	Non-standardised	45-54/15-54	83	95.5	90.9	100	133	71.5	61.5	81.5		Stage 1	Persons	Non-standardised	45-54/15-54	148	97.6	95	100.2	237	81	74.1	87.8
				55-64	190	90.8	86.5	95.1	190	68.7	59.7	77.8					55-64					321	66.7	58.9	74.5
				65-74	460	88.9	85.8	92	460	71.1	63.5	78.6					65-74					665	71.2	65.4	77.1
				75-99	822	80.9	77.7	84.1	822	51.7	44.2	59.1					75-99					1270	51.1	44.9	57.3
		Women	Non-standardised	45-54/15-54	65	97.6	95	100	65	81	74.1	87.8					All ages					2493	61.3	57.5	65.1
				55-64	131	93.6	89.3	98	131	66.7	58.9	74.5			Men		All ages					1605	61	56.5	65.4
				65-74	205	87.6	82.8	92.3	205	71.2	65.4	77.1			Women		All ages					888	62	55.2	68.8
				75-99	448	79.6	75.4	83.9	448	50.7	40.3	61		Stage 2	Persons	Non-standardised	45-54/15-54	228	82.3	77.3	87.3	307	50.8	43.7	57.8
	Stage 2	Men	Non-standardised	45-54/15-54	148	83.4	77.4	89.4	148	50.8	43.7	57.8					55-64					481	39.8	33.4	46.192
				55-64	337	77.1	72.6	81.7	337	36.9	29.7	44.1					65-74					930	40.4	35.7	45.1
				65-74	663	77	73.6	80.3	663	37.2	31.3	43.2					75-99					1901	23.7	20.5	26.9
				75-99	1220	57	54	60	1220	22.6	18.5	26.6					All ages					3619	32.4	30	34.8
		Women	Non-standardised	45-54/15-54	80	80.2	71.5	88.9214	111	48.6	36.6	60.6			Men		All ages					2416	30.9	27.9	33.8643
				55-64	144	80.3	73.7	86.8	144	46.1	33.1	59.1			Women		All ages					1203	35.4	31.4	39.3
				65-74	267	78.2	73.1	83.3	267	47.3	39.5	55.1		Stage 3	Persons	Non-standardised	45-54/15-54	336	79.7	75.4	84	457	33.7	28.4	39.1
				75-99	681	52.6	48.6	56.6	681	25.7	20.6	30.9					55-64					737	28.9	24.6	33.2
	Stage 3	Men	Non-standardised	45-54/15-54	254	80.2	75.3	85.1	330	32.7	26.5	39					65-74					1332	25	21.8	28.2
				55-64	566	73.9	70.3	77.6	566	28.9	24.1	33.8					75-99					1947	14.8	12.2	17.4
				65-74	982	66.1	63.1	69.2	982	23.4	19.7	27					All ages					4473	22.1	20.3	23.8
				75-99	1297	51.7	48.8	54.6	1297	16.3	12.8	19.8			Men		All ages					3175	22.5	20.4	24.6
		Women	Non-standardised	45-54/15-54	82	78.2	69.3	87.1	82	33.7	28.4	39.1			Women		All ages					1298	21.2	18.2	24.2
				55-64	171	70.4	63.5	77.3	171	28.9	24.6	33.2		Stage 4	Persons	Non-standardised	55-64					1482	4.6	3.2	6
				65-74	350	63.4	58.3	68.6	350	30	23.7	36.3					65-74					2731	3.7	2.8	4.6
				75-99	650	41.1	37.1	45	650	14.8	12.2	17.4					75-99					4388	0	0	0
	Stage 4	Men	Non-standardised	45-54	490	27.6	23.6	31.5	490	4.5	2.8	6.2					All ages					9733	3.2	2.7	3.6
				55-64	1012	26.1	23.4	28.8	1012	4.5	2.8	6.2			Men		All ages					6530	3.4	2.8	4
				65-74	1994	23.1	21.2	24.9	1994	3.7	2.8	4.6			Women		All ages					3203	2.7	2	3.5
				75-99	2839	13.9	12.6	15.3	2839	2.49215	1.95385	3.05528		All Stages	Men	Non-standardised	45-54/15-54	1150	55.9	53	58.8	1574	29.3	26.6	31.9
		Women	Non-standardised	45-54	254	30.8	25.1339	36.4	254	4.6	3.2	6					55-64	2457	53.7	51.7	55.7	2457	24	21.9	26.1
				55-64	470	25.8	21.8	29.7	470	4.6	3.2	6					65-74	4932	49	47.6	50.5	4932	22.3	20.7	23.8
				65-74	737	26.7	23.5	29.9	737	3.7	2.8	4.6					75-99	8572	37.3	36.2	38.3647	8572	14	12.7	15.2
				75-99	1549	11.7	10.1	13.3669	1549	1.82647	1.28125	2.49537					All ages	17535	44.6	43.9	45.4	17535	19.1	18.2	19.9
															Women	Non-standardised	45-54/15-54	603	60.9	57	64.8	991	33.4	30.1	36.8
																	55-64	1156	53.5	50.6	56.4	1156	27.3	23.8	30.8
																	65-74	1999	52.5	50.3	54.8	1999	26.9	24.4	29.4
																	75-99	5082	33.9	32.5	35.3	5082	13.8	12.3	15.4
																	All ages	9228	43	41.9	44	9228	20.4	19.2	21.6
					1-year				5-years									5-years
Cancer site	Stage	Sex	Survival type	Age group	Number of patients	Net survival (%)	Lower 95% CI	Upper 95% CI	Number of patients	Net survival (%)	Lower 95% CI	Upper 95% CI		Stage	Sex	Survival type	Age group	Number of patients	Net survival (%)	Lower 95% CI	Upper 95% CI
Oesophagus	Stage 1	Men	Non-standardised	45-54/15-54	164	94.8	91.4	98.3	182	67	56	78		Stage 1	Persons	Non-standardised	45-54/15-54	243	66.8	57.5	76.1
				55-64	541	91.1	88.6	93.6	541	63.3	56.9	69.8
				65-74	927	86.8	84.4	89.1	927	58.6	53.6	63.7
				75-99	893	77.3	74.2	80.5	893	41.7	35.1	48.4
		Women	Non-standardised	45-54/15-54	49	88	78.8	97.1	49	66.8	57.5	76.1
				55-64	170	86.9	81.8	92.1	170	61	50.6	71.4
				65-74	326	85.1	81.1	89.1	326	52.7	44.9	60.4
				75-99	551	66.4	62.1	70.7	551	28	21.7	34.4
	Stage 2	Men	Non-standardised	45-54/15-54	175	81.4	75.7	87.2	210	41	32.5	49.4
				55-64	581	83.3	80.2	86.4	581	40.9	35.6	46.1
				65-74	1129	74.2	71.5	76.8289	1129	32.7	28.3	37
				75-99	1143	53.8	50.6	56.9	1143	16.7	13	20.4
		Women	Non-standardised	45-54/15-54	76	72.5	62.5	82.5	88	36.4	23.5	49.2		Stage 3	Persons	Non-standardised	45-54/15-54	951	25.2	21.5	28.9
				55-64	229	76.3	70.8	81.9	229	44	36.3	51.8					55-64	2333	20.8	18.6	23
				65-74	469	78	74.1	81.8	469	39.2	33.1	45.3					65-74	3799	19.7	18	21.5
				75-99	856	45.0433	41.5261	48.6	856	16.2	12	20.4					75-99	3869	8.4	6.9	9.9
	Stage 3	Men	Non-standardised	45-54/15-54	580	69.2	65.4	73	686	22.1	17.7	26.6					All ages	10952	16.5	15.5	17.5
				55-64	1764	63.7	61.4	65.9	1764	18.6	16.2	21
				65-74	2752	60	58.1	61.9	2752	18.8	16.8	20.9		Stage 4	Persons	Non-standardised	45-54/15-54	866	0	0	0
				75-99	2398	41.7	39.6	43.8113	2398	7.8	5.9	9.7					55-64	2377	3.4	2.4	4.4
		Women	Non-standardised	45-54/15-54	208	67.5	61.1	73.8	208	25.2	21.5	28.9					65-74	3813	2.8	2.1	3.6
				55-64	569	62.4	58.4	66.4	569	20.8	18.6	23					75-99	3842	0	0	0
				65-74	1047	57	54	60.1	1047	22.3	18.8	25.8					All ages	11093	2.3	1.9	2.7
				75-99	1471	34.3	31.7	36.8	1471	9.3	6.8	11.7			Men		All ages	8198	2.2	1.7	2.6
	Stage 4	Men	Non-standardised	45-54/15-54	711	26.4	23.2	29.6	711	3.4	2.28975	4.5			Women		All ages	2895	2.6	1.8	3.4
				55-64	1886	26.9	24.9	28.9	1886	3.4	2.28975	4.5		All Stages	Men	Non-standardised	55-64	5372	20.8	19.4	22.2
				65-74	2940	22.3	20.7	23.7763	2940	2.4	1.6	3.3					65-74	8853	19.7	18.5343	20.8
				75-99	2498	13.4	12	14.8	2498	1.3253	0.951572	1.67086					75-99	9083	10	8.9	11.1177
		Women	Non-standardised	45-54/15-54	187	30.5	24	37.1	155	3.4	2.4	4.4					All ages	25501	16.6	15.9	17.3
				55-64	491	25.6	21.7	29.5	491	3.4	2.4	4.4			Women	Non-standardised	55-64	1656	25.4	22.8862	28
				65-74	873	22.6	19.9	25.4	873	2.8	2.1	3.6					65-74	3229	22.1	20.2	24.1
				75-99	1344	11.1	9.4	12.8	1344	1.49024	0.952258	2.06358					75-99	6092	9.4	8.2	10.5
																	All ages	11668	16.4	15.5	17.3
					1-year				5-years									1 year				5 years
Cancer site	Stage	Sex	Survival type	Age group	Number of patients	Net survival (%)	Lower 95% CI	Upper 95% CI	Number of patients	Net survival (%)	Lower 95% CI	Upper 95% CI		Stage	Sex	Survival type	Age group	Number of patients	Net survival (%)	Lower 95% CI	Upper 95% CI	Number of patients	Net survival (%)	Lower 95% CI	Upper 95% CI
Pancreas	Stage 1	Men	Non-standardised	45-54/15-54		61.8444	57.7987	65.6463		30.9915	24.2763	38.0674		All stages combined	Men	Non-standardised	45-54	1463	36.2	33.7	38.6	1463	12.7	10.5	14.9
				55-64	142	52.4171	49.3569	55.4892	142	23.4725	19.3548	28.0199					55-64	3578	31	29.5	32.5	3578	8.2	7.1	9.4
				65-74	290	44.9943	42.9	47.1189	290	18.8112	15.6449	22.1269					65-74	6800	24.8	23.8	25.8642	6800	5.9	5.1	6.7
				75-99	515	32.3166	30.2644	34.3536	515	11.8171	9.04882	15.1638					75-99	8825	14.9	14.1	15.6714	8825	3.2	2.6	3.9
		Women	Non-standardised	45-54/15-54		68.5924	66.5	70.5247		62.0838	56.6213	67.2815					All ages	21067	23	22.4	23.6	21067	6	5.5	6.5
				55-64	114	61.2336	58.5921	63.7695	114	26.1425	22.7681	29.5097			Women	Non-standardised	45-54/15-54	1098	42.8	39.9	45.7	1454	25.6	23	28.2
				65-74	274	44.2171	41.6469	46.4869	274	18.7926	16.8861	20.9796					55-64	2785	35	33.2	36.7	2785	10.7	9.2	12.2
				75-99	647	31.4643	29.464	33.5125	647	12.8587	9.50163	16.3575					65-74	5563	26.5	25.3	27.6	5563	7.1	6.3	8
	Stage 2	Men	Non-standardised	45-54/15-54		54.0086	49.2147	58.6878		22.0191	17.25	26.9975					75-99	10530	13.4	12.7	14.1	10530	3.5	2.9	4.12959
				55-64	507	44.5084	41.4255	47.6706	507	12.6075	9.62877	15.8828					All ages	20332	22.4	21.8616	23	20332	7.1	6.6	7.6
				65-74	841	38.9714	36.8	41.1266	841	9.84215	7.71159	12.1613			Persons	Non-standardised	45-54	2561	39	37.1	40.9	2561	14.9	13.2	16.6
				75-99	804	22.7694	21.0331	24.5091	804	5.16571	3.7874	6.825					55-64	6363	32.7	31.6	33.9	6363	9.3	8.4	10.2
		Women	Non-standardised	45-54/15-54		56.3639	50.05	62.7115		37.2503	27.9668	46.438					65-74	12363	25.6	24.8	26.3374	12363	6.5	5.9	7.1
				55-64	375	52.5327	48.3565	56.4816	375	18.0685	12.795	23.4097					75-99	19355	14.1	13.5852	14.6	19355	3.39214	2.9	3.8
				65-74	726	39.4724	36.768	41.954	726	12.4844	10.1988	14.9932					All ages	41399	22.7	22.3	23.1	41399	6.5	6.2	6.9
				75-99	886	20.7917	18.9914	22.6079	886	6.51812	4.85691	8.286
	Stage 3	Men	Non-standardised	45-54/15-54		51.9363	47.8794	55.865		14.1737	10.4605	18.2163
				55-64	327	42.6611	40.1132	45.2783	327	9.87417	7.81324	12.1732
				65-74	579	33.4547	31.55	35.4416	579	6.19103	4.85362	7.60084
				75-99	602	20.6523	19.0077	22.3033	602	3.72571	2.62047	5.08026		NOTE here basing on data from Stomach cancer
		Women	Non-standardised	45-54/15-54		54.9583	48.51	61.427		25.8299	21.701	29.9625
				55-64	278	46.0561	41.664	50.2998	278	11.3271	9.50924	13.1506
				65-74	548	32.0019	29.3239	34.5504	548	7.91822	6.11926	9.87755
				75-99	714	16.246	14.4975	17.9745	714	3.75362	2.87642	4.6659
	Stage 4	Men	Non-standardised	45-54/15-54		17.8733	15.006	20.6786		1.95051	1.10526	2.89592
				55-64	1912	15.067	13.352	16.8043	1912	1.5375	0.907763	2.23295
				65-74	3686	11.6914	10.6	12.7528	3686	0.978924	0.689855	1.29496
				75-99	4154	5.55255	4.90773	6.24983	4154	0.569634	0.4	0.78392
		Women	Non-standardised	45-54/15-54		21.646	17.5937	25.671		3.52575	2.44518	4.59783
				55-64	1485	16.8785	14.3036	19.3261	1485	1.80293	1.23697	2.37662
				65-74	2925	13.4771	11.8201	15.0591	2925	0.97658	0.722951	1.2517
				75-99	4716	4.62478	3.94677	5.33918	4716	0.463235	0.302083	0.669147
					1-year				5-years									5 years
Cancer site	Stage	Sex	Survival type	Age group	Number of patients	Net survival (%)	Lower 95% CI	Upper 95% CI	Number of patients	Net survival (%)	Lower 95% CI	Upper 95% CI		Stage	Sex	Survival type	Age group	Number of patients	Net survival (%)	Lower 95% CI	Upper 95% CI
Colon	Stage 1	Men	Non-standardised	45-54/15-54	337	99.1	97.9	100	622	98.1	96.4	99.7		Stage 1	Persons	Non-standardised	45-54/15-54	1389	98	96.9	99
				55-64	1606	99.6	99	100	1606	95.7	93.6	97.8
				65-74	2921	97.7	96.9	98.4	2921	94.9	92.8	96.9
				75-99	2900	94.4	93.1	95.6	2900	83.9	79.6	88.2
		Women	Non-standardised	45-54/15-54	386	99.9	99.4	100	386	98	96.9	99
				55-64	1126	98.7	97.9	99.5	1126	96.3	94.3	98.3
				65-74	2077	98.4	97.6	99.1	2077	96.5	94.4	98.5
				75-99	2613	95.9	94.7	97.1	2613	85.8	81.3	90.3
	Stage 2	Men	Non-standardised	45-54	820	98.1	97.1	99.1	820	89.3	86.3	92.3
				55-64	2344	97	96.2	97.8	2344	89.2	87.2	91.2
				65-74	4716	95.6	94.9	96.3	4716	87.9	86.1	89.7
				75-99	6906	88.5	87.6	89.5	6906	80	77.3	82.7
		Women	Non-standardised	45-54	790	98.3	97.3	99.3	790	89.8	86.7	92.9
				55-64	1846	97.6	96.8	98.3	1846	91.1	89.2	93.1
				65-74	3662	95	94.2	95.7832	3662	87.4	85.6	89.3
				75-99	7074	88.1	87.1	89	7074	80.9	78.3	83.5
	Stage 3	Men	Non-standardised	45-54	957	92.8	91.1	94.5	957	71.8	67.9	75.6
				55-64	2518	93.7	92.7	94.7	2518	72.2	69.6	74.8
				65-74	4366	90.9	89.9	91.8	4366	66.5	64.3	68.8
				75-99	5565	79.6	78.4	80.9	5565	49.9	47.1	52.8
		Women	Non-standardised	45-54	905	95.2	93.8	96.6506	905	76.6	73	80.2
				55-64	2020	94.2	93.1	95.2	2020	75.3	72.7	78
				65-74	3429	89.5	88.4	90.6	3429	68	65.6	70.4
				75-99	6001	73.3	72.1	74.5732	6001	50.4	48	52.8
	Stage 4	Men	Non-standardised	45-54	1119	54.6	51.6	57.5	1119	14.4	11.5	17.3
				55-64	2468	53.9	51.9	55.9	2468	13.5	11.6	15.4
				65-74	4277	43.8	42.3	45.2933	4277	11.6	10.2	13
				75-99	6361	28.4	27.3	29.6	6361	4.4	3.5	5.3
		Women	Non-standardised	45-54	1033	58.4	55.3	61.4	1033	15.3	12.3	18.3
				55-64	2049	53.1	51	55.3	2049	14.5	12.5	16.5
				65-74	3190	42.7	41	44.5	3190	11.6	10	13.1
				75-99	6303	22.2	21.2	23.3	6303	5.1	4.2	6
					1-year				5-years									1 year				5 years
Cancer site	Stage	Sex	Survival type	Age group	Number of patients	Net survival (%)	Lower 95% CI	Upper 95% CI	Number of patients	Net survival (%)	Lower 95% CI	Upper 95% CI		Stage	Sex	Survival type	Age group	Number of patients	Net survival (%)	Lower 95% CI	Upper 95% CI	Number of patients	Net survival (%)	Lower 95% CI	Upper 95% CI
Kidney and Urinary Tract	Stage 1	Men	Non-standardised	45-54/15-54		98.1142	97.5091	98.83		94.67	93.062	96.375			Men	Non-standardised	45-54	3786	87.4	86.3	88.5	3786	75.4	73.6	77.1
				55-64		97.5953	96.8928	98.0826		89.8329	87.864	91.9301					55-64	6628	83.1	82.2	84	6628	68.5	67	70
				65-74		96.1682	95.5824	96.8736		84.7669	82.5136	86.9183					65-74	9680	80.6	79.8	81.5	9680	62.6	61.1	64
				75-99		88.7066	87.3397	89.9749		67.5156	63.4524	71.8068					75-99	10492	66.9	65.9	67.9	10492	44.7	42.8	46.6
		Women	Non-standardised	45-54/15-54		99.0298	98.7062	99.3478		96.6155	95.5082	98.0586			Women	Non-standardised	45-54	1866	90	88.6	91.4	1866	80.3	78	82.7
				55-64		98.076	97.5241	98.5709		92.4218	90.3664	94.4896					55-64	3357	86.2	85	87.3	3357	73.155	71.1	75.2
				65-74		95.9009	94.9954	96.6902		86.1708	83.7009	88.7026					65-74	5279	81.2	80.1	82.3	5279	65.2	63.3	66.9861
				75-99		89.0761	87.71	90.5412		70.7641	66.3895	74.9243					75-99	7589	64.3	63.1	65.5	7589	44.6	42.4	46.7
	Stage 2	Men	Non-standardised	45-54/15-54		97.519	96.0211	99.1279		86.4679	81.207	91.8281
				55-64		97.0989	95.6022	98.4793		90.42	86.7865	94.1818
				65-74		91.6357	89.3681	93.9172		77.5365	72.7109	82.4487
				75-99		82.4903	78.6453	86.23		52.3363	44.0148	60.7168
		Women	Non-standardised	45-54		98.2359	96.623	99.3478		90.2269	85.8689	94.8096
				55-64		96.0967	93.9598	98.1754		85.8691	79.2173	92.6292
				65-74		92.645	89.8659	95.3103		77.4965	70.7358	84.2246
				75-99		83.5703	79.441	87.6934		54.4697	45.6544	63.1332
	Stage 3	Men	Non-standardised	45-54/15-54		95.6341	94.1364	97.3401		80.1434	76.1686	84.2169
				55-64		93.8226	92.3261	95.1074		77.9921	74.5424	81.5524
				65-74		93.8034	92.6232	95.0998		73.6359	69.8558	77.4086
				75-99		86.0425	83.7829	88.2996		62.0213	56.724	67.3421
		Women	Non-standardised	45-54/15-54		91.29	87.8932	94.8772		75.7788	69.3443	82.3062		NOTE here basing on data from Kidney cancer
				55-64		92.039	89.8014	94.2207		75.2088	69.9264	80.5854
				65-74		91.8557	89.9645	93.6347		73.9696	69.4012	78.4127
				75-99		82.1939	79.2441	85.1402		57.1699	50.5825	63.5046
	Stage 4	Men	Non-standardised	45-54/15-54		49.7019	45.9275	53.537		17.1948	13.1393	21.3508
				55-64		46.1667	43.4826	48.7229		16.3421	13.4508	19.2867
				65-74		40.8912	38.667	43.1644		12.8435	10.7544	15.0253
				75-99		28.9111	26.775	30.9443		5.68063	3.73799	7.62715
		Women	Non-standardised	45-54/15-54		45.1488	38.5897	51.7602		18.183	12.6885	23.8255
				55-64		45.3268	41.1878	49.5326		16.5283	12.6161	20.5625
				65-74		39.7614	36.4988	42.8749		13.0591	10.0098	16.1018
				75-99		23.793	21.5583	26.0232		7.72818	5.57895	9.74851
					1-year				5-years									1-year				5-years
Cancer site	Stage	Sex	Survival type	Age group	Number of patients	Net survival (%)	Lower 95% CI	Upper 95% CI	Number of patients	Net survival (%)	Lower 95% CI	Upper 95% CI		Stage	Sex	Survival type	Age group	Number of patients	Net survival (%)	Lower 95% CI	Upper 95% CI	Number of patients	Net survival (%)	Lower 95% CI	Upper 95% CI
Hodgkin Lymphoma	Stage 1	Men	Non-standardised	45-54	112	97.5	94.5	100	112	93.8	85.6	100		Stage 1	Persons	Non-standardised	45-54	151	98.2	96	100.4	151	0	0	0
				55-64	87	97.2	93.3	100	87	93.8	85.6	100					55-64	132	98.3	95.7	100.8	132	93.8	85.6	102
				65-74	93	93.9	88.4	99.3	93	69.5603	62.1464	77.2421					65-74	165	93.3	89.1843	97.5	165	0	0	0
				75-99	60	73.3	60.8	85.8	60	58.9	42.2	75.5					75-99	124	82.4	74.5	90.2	124	58.9	42.2	75.5
		Women	Non-standardised	45-54	39	98.2	96	100	39	91.1	73.7	100					All ages	987	96.1	94.7	97.5	987	90.4	87.2	93.6
				55-64	45	98.3	95.7	100	45	91.1	73.7	100			Men		All ages	642	95.7	93.9	97.4	642	91.4	87.6	95.2
				65-74	72	92.6	86.2	99	72	69.9654	60.162	80.1613			Women		All ages	345	96.8	94.6	99	345	88.4	82.3	94.5
				75-99	64	90.5	81.6	99.5	64	58.9	42.2	75.5		Stage 2	Persons	Non-standardised	45-54	303	97.9	96.2	99.6	303	0	0	0
	Stage 2	Men	Non-standardised	45-54	172	97.3	94.8	99.8	172	88.4	79.8	96.9					55-64	250	96.1	93.6	98.7	250	88.7	82.7	94.7
				55-64	153	97.3	94.5	100	153	88.4	79.8	96.9					65-74	207	89	84.5	93.5	207	74.8	64.6	84.9
				65-74	106	89.9	83.8	96	106	74.8	64.6	84.9					75-99	220	69.6	62.9	76.2	220	52.5	39.8298	65.3
				75-99	109	71.2	61.9	80.6	109	52.5	39.8298	65.3					All ages	2689	95.9	95.1	96.7	2689	91.2	89.4	93
		Women	Non-standardised	45-54	131	98.6	96.5	100	131	88.7	82.7	94.7			Men		All ages	1367	96.1	94.9546	97.2	1367	90.1	87.2	93
				55-64	97	94.2	89.4	99	97	88.7	82.7	94.7			Women		All ages	1322	95.7	94.5234	96.9	1322	92.2	90.1	94.4
				65-74	101	87.9	81.4	94.5	101	74.8	64.6	84.9		Stage 3	Persons	Non-standardised	45-54	185	97	94.5	99.6	185	0	0	0
				75-99	111	67.8	58.5	77.2	111	54.3	39.7	69					55-64	219	89.2	85	93.4	219	69.9	58.5	81.3
	Stage 3	Men	Non-standardised	45-54	139	96	92.6	99.4	139	67.0334	51.5	82.6					65-74	258	79.4	74.3	84.4897	258	0	0	0
				55-64	150	88	82.7	93.4	150	67.0334	51.5	82.6					75-99	259	56.7	50.2	63.1	259	0	0	0
				65-74	143	77.3	70.3	84.4	143	59.0489	52.1434	66.2075					All ages	1556	87.1	85.3	88.8	1556	78	75	81
				75-99	136	51.1	42.1	60	136	35.5059	27.6434	43.7108			Men		All ages	947	86.8105	84.5	89.1	947	77.5884	73.5	81.6
		Women	Non-standardised	45-54	302	98.7	97.4	100	46	69.9	58.5	81.3			Women		All ages	609	87.5	84.8	90.3	609	78.7	74.1	83.2
				55-64	69	91.6	85	98.3	69	69.9	58.5	81.3		Stage 4	Persons	Non-standardised	45-54	289	92.2	89.1	95.4	1316	90.4	88.3	92.4
				65-74	115	81.9	74.6	89.1	115	62.2882	54.1677	70.5759					55-64	300	81.2	76.7	85.7	300	70	63.1	76.9
				75-99	123	62.8	53.8	71.8	123	40.0218	32.6667	47.8127					65-74	358	70.9	66.1152	75.8	358	51.2	44.2	58.3
	Stage 4	Men	Non-standardised	45-54	194	91.4	87.4	95.4	194	78.9	71.1	86.7					75-99	323	53.5	47.8	59.2266	323	30.3	22.4	38.3
				55-64	176	77.8	71.6	84.1	176	70	63.1	76.9					All ages	2297	84.7	83.1	86.2	2297	73.4	71	75.7
				65-74	216	72.6	66.5	78.7	216	51.2	44.2	58.3			Men		All ages	1360	84.4	82.4321	86.4	1360	74.1	71.2	77.1
				75-99	184	54.2	46.7	61.8	184	33.7	23.3	44.1			Women		All ages	937	85	82.6	87.3	937	72.3	68.5	76.1
		Women	Non-standardised	45-54	95	93.8	88.9	98.7	95	90.4	88.3	92.4		All Stages	Men	Non-standardised	45-54	665	95.2	93.5	96.8	665	89.7	86.7	92.7
				55-64	124	85.8	79.6	92	124	65.6	53.1	78.2					55-64	636	88.4	85.8	91	636	78.7	74.1	83.2
				65-74	142	68.4	60.6	76.1	142	50.9	39.9525	61.8					65-74	638	78.1	74.8	81.4	638	61.7	56.4	67.1
				75-99	139	52.5	43.9	61.1	139	30.3	22.4	38.3					75-99	584	56.7	52.4	61	584	37.1	29.9	44.3
																	All ages	4788	89.1	88.1	90	4788	81.0718	79.5	82.7
															Women	Non-standardised	45-54	342	97.5	95.8	99.2	2212	96.2	95.2	97.2
																	55-64	376	90.9	87.9	93.9	376	76.6	70.3	83
																	65-74	489	79.2	75.5	82.9	489	64.9	58.7	71
														Some upper CIs adjusted			75-99	525	61.1	56.7	65.6	525	41.7	35.4	48.1
																	All ages	3602	89.9	88.8	90.9	3602	82	80.3	83.7
					1-year				5-years									1-year				5-years
Cancer site	Stage	Sex	Survival type	Age group	Number of patients	Net survival (%)	Lower 95% CI	Upper 95% CI	Number of patients	Net survival (%)	Lower 95% CI	Upper 95% CI		Stage	Sex	Survival type	Age group	Number of patients	Net survival (%)	Lower 95% CI	Upper 95% CI	Number of patients	Net survival (%)	Lower 95% CI	Upper 95% CI
Non- Hodgkin Lymphoma	Stage 1	Men	Non-standardised	45-54		94.5611	92.5388	95.6044		89.3901	84.9069	91.9471		All stages combined	Men	Non-standardised	45-54	3315	88.2	87.1	89.3	3315	78.7	76.9	80.4
				55-64		94.5611	92.5388	95.6044		89.3901	84.9069	91.9471					55-64	5484	86	85.1	87	5484	75	73.5	76.5
				65-74		97.2514	94.5945	99.666		74.5209	71.1819	77.7025					65-74	9107	80.8875	80.0415	81.7	9107	66.1	64.6	67.5
				75-99		83.9007	74.1435	92.6921		73.3472	62.5237	81.9763					75-99	10621	64.9	63.9	65.9	10621	46.2	44.3	48.1
		Women	Non-standardised	45-54		96.5697	96.2444	96.1661		94.7868	81.7724	97.9518					All ages	30985	77.8	77.3	78.3	30985	63.6	62.8	64.5
				55-64		96.5697	96.2444	96.1661		94.7868	81.7724	97.9518			Women	Non-standardised	45-54	2343	91.8	90.7	92.9	2343	85.8	84.1	87.5
				65-74		97.8614	94.5346	100		78.5898	73.2808	84					55-64	4257	89.3	88.4	90.3	4257	79.7	78	81.3
				75-99		97.4615	93.2571	100		68.2223	55.313	78.7963					65-74	7235	83.7	82.8	84.5	7235	72.9	71.5	74.4
	Stage 2	Men	Non-standardised	45-54		94.6584	93.729	95.6044		84.244	79.1538	89.0968					75-99	9789	65.8	64.8	66.9	9789	48.3	46.4	50.2
				55-64		94.6584	93.729	95.6044		84.244	79.1538	89.0968					All ages	25365	79	78.5	79.5	25365	66.6	65.6	67.5
				65-74		93.1086	89.6722	96.3538		80.1342	73.9922	85.4061			Persons	Non-standardised	45-54	5658	89.6819	88.9	90.5	5658	81.6	80.3	82.8
				75-99		81.497	75.4849	87.0744		65.3774	59.0121	70.9014					55-64	9741	87.5	86.8	88.2	9741	77	75.9	78.1
		Women	Non-standardised	45-54		92.5419	89.9085	95.2045		84.244	79.1538	89.0968					65-74	16342	82.1	81.5	82.7	16342	69.1	68.1	70.2
				55-64		92.5419	89.9085	95.2045		84.244	79.1538	89.0968	Note changed to male value as >1yr				75-99	20410	65.4	64.6	66.1	20410	47.3	45.9	48.6
				65-74		92.8943	89.2705	96.3239		84.0203	78.6865	88.9656					All ages	56350	78.4	78	78.7	56350	65	64.3	65.6
				75-99		73.0154	66.8571	78.7299		62.8942	52.0362	72.0125
	Stage 3	Men	Non-standardised	45-54		85.6109	82.0253	89.2945		63.8819	51.083	75.9483
				55-64		85.6109	82.0253	89.2945		63.8819	51.083	75.9483		NOTE here basing on data from Hodgkin Lymphoma
				65-74		80.0589	75.2262	84.7111		63.2599	59.7245	66.6022
				75-99		58.4901	51.3395	64.8197		44.2149	40.9566	47.4602
		Women	Non-standardised	45-54		89.9877	85.4835	94.5313		72.7289	64.9075	79.6348
				55-64		89.9877	85.4835	94.5313		72.7289	64.9075	79.6348
				65-74		86.5534	81.813	90.8197		69.9662	65.9795	73.9556
				75-99		67.6308	61.4857	73.2229		46.3562	42.8174	49.9001
	Stage 4	Men	Non-standardised	45-54		75.6878	71.0159	80.4033		66.709	62.5891	70.7073
				55-64		75.6878	71.0159	80.4033		66.709	62.5891	70.7073
				65-74		75.1912	71.1599	78.99		54.8512	50.6262	58.6475
				75-99		62.0384	56.949	66.7643		41.966	34.5214	47.8828
		Women	Non-standardised	45-54		84.2898	80.0528	88.4728		68.2548	58.9161	76.5983
				55-64		84.2898	80.0528	88.4728		68.2548	58.9161	76.5983
				65-74		72.2864	66.4593	77.5688		57.1743	48.6645	64.7594
				75-99		56.5385	50.1714	62.3108		35.0957	29.3605	39.9721

## Sheet: All Cause Mortality
National Life Tables, England
Period expectation of life											Office for National Statistics
Based on data for the years 2018-2020
Age	Males						Females
x	mx	qx	lx	dx	ex		mx	qx	lx	dx	ex
0	0.004253	0.004244	100000	424.4	79.33		0.003525	0.003519	100000	351.9	83.12
1	0.000231	0.000231	99575.6	23	78.67		0.000211	0.000211	99648.1	21	82.42
2	0.000128	0.000128	99552.5	12.7	77.69		0.000113	0.000113	99627.1	11.3	81.43
3	9.9e-05	9.9e-05	99539.8	9.8	76.7		9.3e-05	9.3e-05	99615.9	9.2	80.44
4	9e-05	9e-05	99530	8.9	75.71		6.1e-05	6.1e-05	99606.6	6	79.45
5	7.7e-05	7.7e-05	99521.1	7.6	74.71		7.9e-05	7.9e-05	99600.6	7.8	78.45
6	8.1e-05	8.1e-05	99513.4	8	73.72		6.9e-05	6.9e-05	99592.7	6.9	77.46
7	6.8e-05	6.8e-05	99505.4	6.8	72.73		5.1e-05	5.1e-05	99585.8	5	76.47
8	6.5e-05	6.5e-05	99498.6	6.4	71.73		5.3e-05	5.3e-05	99580.8	5.2	75.47
9	6.2e-05	6.2e-05	99492.2	6.2	70.74		5.6e-05	5.6e-05	99575.6	5.5	74.47
10	7.3e-05	7.3e-05	99486	7.3	69.74		6.5e-05	6.5e-05	99570	6.5	73.48
11	7.4e-05	7.4e-05	99478.7	7.3	68.75		5.6e-05	5.6e-05	99563.6	5.6	72.48
12	0.000102	0.000102	99471.4	10.1	67.75		5.4e-05	5.4e-05	99558	5.3	71.49
13	0.000116	0.000116	99461.2	11.5	66.76		8.8e-05	8.8e-05	99552.7	8.7	70.49
14	0.000124	0.000124	99449.7	12.3	65.76		9.4e-05	9.4e-05	99544	9.4	69.5
15	0.000169	0.000169	99437.4	16.8	64.77		0.000102	0.000102	99534.6	10.2	68.5
16	0.00019	0.00019	99420.5	18.9	63.78		0.000129	0.000129	99524.4	12.9	67.51
17	0.000284	0.000284	99401.6	28.2	62.8		0.000157	0.000157	99511.6	15.6	66.52
18	0.000373	0.000373	99373.4	37.1	61.81		0.000205	0.000205	99496	20.4	65.53
19	0.000415	0.000415	99336.3	41.2	60.84		0.000202	0.000202	99475.5	20.1	64.54
20	0.000524	0.000524	99295.1	52	59.86		0.000177	0.000177	99455.5	17.6	63.56
21	0.000473	0.000473	99243.1	47	58.89		0.000195	0.000195	99437.9	19.4	62.57
22	0.000463	0.000463	99196.1	45.9	57.92		0.000232	0.000232	99418.5	23.1	61.58
23	0.000478	0.000478	99150.3	47.4	56.95		0.0002	0.0002	99395.4	19.8	60.59
24	0.000514	0.000514	99102.8	51	55.97		0.000215	0.000215	99375.5	21.4	59.6
25	0.00054	0.00054	99051.9	53.4	55		0.000251	0.000251	99354.2	24.9	58.62
26	0.000567	0.000567	98998.4	56.1	54.03		0.000253	0.000253	99329.2	25.2	57.63
27	0.000585	0.000585	98942.3	57.9	53.06		0.00029	0.00029	99304.1	28.8	56.65
28	0.000629	0.000629	98884.5	62.2	52.09		0.000299	0.000299	99275.3	29.7	55.66
29	0.000657	0.000657	98822.3	64.9	51.13		0.000318	0.000318	99245.6	31.6	54.68
30	0.00073	0.00073	98757.4	72.1	50.16		0.000374	0.000374	99214	37.1	53.7
31	0.000778	0.000778	98685.3	76.8	49.19		0.000366	0.000366	99176.9	36.3	52.72
32	0.000775	0.000775	98608.5	76.4	48.23		0.000438	0.000437	99140.5	43.4	51.74
33	0.000888	0.000888	98532.1	87.5	47.27		0.000472	0.000472	99097.2	46.8	50.76
34	0.000918	0.000917	98444.6	90.3	46.31		0.000549	0.000549	99050.4	54.4	49.78
35	0.00099	0.00099	98354.3	97.3	45.35		0.00056	0.00056	98996	55.4	48.81
36	0.001043	0.001043	98257	102.4	44.4		0.000625	0.000625	98940.6	61.8	47.84
37	0.001258	0.001257	98154.5	123.4	43.44		0.000725	0.000724	98878.8	71.6	46.87
38	0.001231	0.00123	98031.1	120.6	42.5		0.000757	0.000757	98807.2	74.8	45.9
39	0.00136	0.001359	97910.5	133	41.55		0.000791	0.000791	98732.4	78.1	44.93
40	0.001488	0.001486	97777.5	145.3	40.61		0.000849	0.000849	98654.3	83.8	43.97
41	0.001578	0.001576	97632.1	153.9	39.66		0.000944	0.000943	98570.5	93	43.01
42	0.001719	0.001718	97478.2	167.4	38.73		0.001058	0.001058	98477.5	104.2	42.05
43	0.001879	0.001878	97310.8	182.7	37.79		0.001149	0.001149	98373.4	113	41.09
44	0.002076	0.002074	97128.1	201.4	36.86		0.0013	0.0013	98260.4	127.7	40.14
45	0.00231	0.002307	96926.7	223.6	35.94		0.001418	0.001417	98132.7	139.1	39.19
46	0.002443	0.00244	96703	236	35.02		0.001533	0.001532	97993.6	150.1	38.24
47	0.002641	0.002638	96467.1	254.5	34.1		0.001668	0.001667	97843.5	163.1	37.3
48	0.00284	0.002836	96212.6	272.9	33.19		0.001895	0.001894	97680.4	185	36.36
49	0.00315	0.003145	95939.7	301.8	32.29		0.00199	0.001988	97495.4	193.8	35.43
50	0.00343	0.003424	95638	327.5	31.39		0.002158	0.002155	97301.6	209.7	34.5
51	0.003698	0.003691	95310.5	351.8	30.49		0.002382	0.002379	97091.9	231	33.57
52	0.003928	0.00392	94958.7	372.2	29.6		0.002509	0.002506	96860.9	242.8	32.65
53	0.004286	0.004277	94586.5	404.5	28.72		0.002685	0.002682	96618.1	259.1	31.73
54	0.00459	0.004579	94182	431.3	27.84		0.00284	0.002836	96359	273.2	30.82
55	0.0049	0.004888	93750.7	458.3	26.97		0.003163	0.003158	96085.8	303.4	29.9
56	0.005441	0.005426	93292.4	506.2	26.1		0.003523	0.003517	95782.3	336.9	29
57	0.005899	0.005882	92786.2	545.7	25.24		0.00379	0.003783	95445.5	361	28.1
58	0.006545	0.006523	92240.4	601.7	24.38		0.004219	0.00421	95084.4	400.3	27.2
59	0.007059	0.007035	91638.7	644.6	23.54		0.004492	0.004482	94684.2	424.3	26.31
60	0.007727	0.007698	90994.1	700.5	22.7		0.005056	0.005043	94259.8	475.3	25.43
61	0.008389	0.008354	90293.6	754.3	21.87		0.005439	0.005424	93784.5	508.7	24.56
62	0.009371	0.009328	89539.3	835.2	21.05		0.006254	0.006235	93275.8	581.5	23.69
63	0.010239	0.010187	88704.1	903.6	20.25		0.006649	0.006627	92694.2	614.3	22.83
64	0.011013	0.010952	87800.5	961.6	19.45		0.007116	0.007091	92080	653	21.98
65	0.012287	0.012212	86838.9	1060.5	18.66		0.007832	0.007802	91427	713.3	21.14
66	0.013567	0.013476	85778.4	1156	17.89		0.008496	0.00846	90713.7	767.4	20.3
67	0.014555	0.01445	84622.5	1222.8	17.12		0.00924	0.009197	89946.3	827.3	19.47
68	0.016168	0.016038	83399.7	1337.6	16.37		0.010391	0.010337	89119.1	921.2	18.64
69	0.017765	0.017609	82062.1	1445	15.62		0.011042	0.010981	88197.8	968.5	17.83
70	0.018948	0.018771	80617.1	1513.2	14.9		0.012523	0.012445	87229.4	1085.5	17.03
71	0.020533	0.020325	79103.8	1607.8	14.17		0.013297	0.013209	86143.8	1137.9	16.23
72	0.022403	0.022155	77496.1	1716.9	13.45		0.015105	0.014992	85006	1274.4	15.44
73	0.025667	0.025341	75779.2	1920.3	12.75		0.016918	0.016776	83731.6	1404.7	14.67
74	0.028345	0.027949	73858.8	2064.3	12.07		0.019264	0.01908	82326.9	1570.8	13.91
75	0.031973	0.03147	71794.5	2259.4	11.4		0.021221	0.020998	80756.1	1695.7	13.17
76	0.035627	0.035003	69535.1	2433.9	10.75		0.023958	0.023674	79060.4	1871.7	12.45
77	0.040077	0.039289	67101.2	2636.4	10.13		0.027565	0.027191	77188.6	2098.8	11.74
78	0.045241	0.04424	64464.8	2851.9	9.52		0.030958	0.030486	75089.8	2289.2	11.05
79	0.050341	0.049105	61612.9	3025.5	8.94		0.035503	0.034883	72800.6	2539.5	10.38
80	0.056589	0.055031	58587.4	3224.2	8.37		0.039482	0.038718	70261.1	2720.3	9.74
81	0.062952	0.061031	55363.2	3378.9	7.83		0.044805	0.043823	67540.7	2959.9	9.11
82	0.070386	0.067994	51984.4	3534.6	7.31		0.050403	0.049164	64580.9	3175	8.51
83	0.078944	0.075946	48449.8	3679.6	6.8		0.057638	0.056024	61405.8	3440.2	7.92
84	0.089698	0.085848	44770.2	3843.4	6.32		0.065942	0.063838	57965.6	3700.4	7.36
85	0.101164	0.096293	40926.8	3941	5.87		0.075345	0.07261	54265.3	3940.2	6.83
86	0.115448	0.109147	36985.8	4036.9	5.44		0.086766	0.083158	50325.1	4184.9	6.32
87	0.129527	0.121649	32948.9	4008.2	5.05		0.099231	0.09454	46140.1	4362.1	5.85
88	0.146496	0.136498	28940.7	3950.3	4.68		0.112617	0.106614	41778	4454.1	5.41
89	0.165959	0.153243	24990.4	3829.6	4.34		0.127675	0.120013	37323.9	4479.4	5
90	0.176339	0.162051	21160.8	3429.1	4.03		0.144447	0.134717	32844.5	4424.7	4.61
91	0.199725	0.181591	17731.7	3219.9	3.71		0.164169	0.151716	28419.8	4311.7	4.25
92	0.220553	0.198647	14511.8	2882.7	3.43		0.185294	0.169583	24108.1	4088.3	3.92
93	0.250237	0.222409	11629	2586.4	3.15		0.207771	0.188218	20019.8	3768.1	3.62
94	0.278155	0.244193	9042.6	2208.2	2.91		0.229549	0.205915	16251.7	3346.5	3.34
95	0.311659	0.269641	6834.5	1842.9	2.69		0.257559	0.228175	12905.2	2944.6	3.08
96	0.342622	0.292512	4991.6	1460.1	2.5		0.287979	0.251732	9960.6	2507.4	2.84
97	0.37279	0.314221	3531.5	1109.7	2.32		0.321706	0.277129	7453.2	2065.5	2.63
98	0.402753	0.335243	2421.8	811.9	2.16		0.350861	0.298496	5387.7	1608.2	2.44
99	0.462216	0.375447	1609.9	604.4	1.99		0.380022	0.319343	3779.5	1207	2.27
100	0.495891	0.397366	1005.5	399.5	1.89		0.422514	0.348823	2572.5	897.4	2.1

## Sheet: Other Cause Mortality
Mortality Statistics, England, 2021
https://www.nomisweb.co.uk
Mortality statistics by age, sex and underlying cause, 2021 registrations
	(excludes deaths under 28 days for individual causes)		All ages	Aged under 1	Aged 1 to 4	Aged 5 to 9	Aged 10-14	Aged 15-19	Aged 20-24	Aged 25-29	Aged 30-34	Aged 35-39	Aged 40-44	Aged 45-49	Aged 50-54	Aged 55-59	Aged 60-64	Aged 65-69	Aged 70-74	Aged 75-79	Aged 80-84	Aged 85-89	Aged 90 and over
A00-R99,	All causes, all ages	M	279173	1337	158	111	134	542	890	1156	1664	2424	3465	5308	8568	12228	16578	21334	32244	39475	45290	45129	41138
U00-Y89		F	270176	1037	141	99	118	235	388	554	917	1448	2074	3338	5367	8000	10823	14414	23462	30869	41212	50936	74744
C18	Malignant neoplasm of colon	M	4022	0	0	0	0	0	3	2	13	31	50	41	120	206	281	356	560	662	659	636	402
		F	3860	0	0	0	0	1	2	0	13	28	50	48	109	159	224	265	436	518	688	677	642
C64	Malignant neoplasm of kidney, except renal pelvis	M	2107	1	1	1	0	2	1	3	2	5	16	46	91	133	196	249	354	314	290	242	160
		F	1233	0	1	0	0	1	2	1	4	6	8	23	28	52	86	119	179	170	203	195	155
C15	Malignant neoplasm of oesophagus	M	4535	0	0	0	0	0	0	0	3	11	31	73	148	326	460	602	805	784	681	405	206
		F	1896	0	0	0	0	0	0	0	2	4	9	19	37	96	132	198	267	309	320	318	185
C16	Malignant neoplasm of stomach	M	1953	0	0	0	0	1	2	3	2	12	20	54	62	113	179	197	275	304	329	272	128
		F	1130	0	0	0	0	0	1	3	7	18	16	27	48	55	73	89	142	173	177	186	115
C22	Malignant neoplasm of liver and intrahepatic bile ducts	M	3040	1	2	0	0	0	2	7	10	12	24	44	89	189	295	375	540	527	455	309	159
		F	2012	0	1	1	3	0	0	2	3	10	20	34	57	85	160	193	288	318	374	267	196
C23	Malignant neoplasm of gallbladder	M	164	0	0	0	0	0	0	0	0	0	1	3	6	11	15	17	27	36	19	21	8
		F	441	0	0	0	0	0	0	0	0	1	3	5	6	12	21	46	77	75	97	61	37
C24	Malignant neoplasm of other and unspecified parts of biliary tract	M	198	0	0	0	0	0	0	0	0	0	1	2	2	8	17	19	28	46	36	24	15
		F	227	0	0	0	0	0	0	0	0	0	1	4	4	4	12	19	39	38	36	43	27
C25	Malignant neoplasm of pancreas	M	4196	0	1	1	0	0	1	1	5	5	42	54	129	288	416	495	765	761	628	414	190
		F	4145	0	0	0	0	0	1	0	3	6	17	46	111	213	329	437	642	686	682	587	385
C61	Malignant neoplasm of prostate	M	9768	0	0	0	0	1	0	0	0	0	2	10	40	159	340	587	1183	1531	1988	2118	1809
		F	0	0	0	0	0	0	0	0	0	0	0	0	0	0	0	0	0	0	0	0	0
C65	Malignant neoplasm of renal pelvis	M	15	0	0	0	0	0	0	0	0	0	0	1	0	0	0	1	5	4	2	2	0
		F	14	0	0	0	0	0	0	0	0	0	0	0	1	0	1	1	3	3	4	1	0
C66	Malignant neoplasm of ureter	M	143	0	0	0	0	0	0	0	0	0	1	0	0	4	7	12	22	24	27	24	22
		F	96	0	0	0	0	0	0	0	0	0	0	0	1	1	4	5	11	16	21	21	16
C74	Malignant neoplasm of adrenal gland	M	61	0	5	8	1	0	3	1	0	0	0	2	5	7	4	2	7	5	5	5	1
		F	62	0	8	1	0	1	0	1	1	2	3	3	4	5	4	5	7	6	7	2	2
C81	Hodgkin lymphoma	M	142	0	0	0	0	0	1	3	3	1	2	2	6	13	13	9	17	25	17	16	14
		F	95	0	0	0	0	1	2	1	2	2	1	2	3	3	3	6	11	17	18	14	9
C82-C85	Non-Hodgkin's lymphoma	M	2244	1	0	1	2	5	3	9	5	11	15	28	53	83	149	201	338	447	396	324	173
		F	1758	0	0	2	1	2	7	5	4	3	6	16	33	51	92	126	253	306	368	272	211
C86	Other specified types of T/NK-cell lymphoma	M	27	0	0	0	0	0	0	0	0	0	1	1	0	2	2	0	5	10	4	1	1
		F	16	0	0	0	0	0	0	0	0	0	0	1	0	1	0	3	3	2	2	4	0
I71.3	Abdominal aortic aneurysm, ruptured	M	1448	0	0	0	0	0	0	0	0	0	0	1	6	24	43	61	163	305	363	291	191
		F	644	0	0	0	0	0	0	0	0	0	0	0	1	0	4	17	66	119	137	163	137
I71.4	Abdominal aortic aneurysm, without mention of rupture	M	243	0	0	0	0	0	0	0	0	0	0	0	0	2	2	18	32	42	46	61	40
		F	111	0	0	0	0	0	0	0	0	0	0	0	0	0	1	3	10	11	25	26	35
	Age Start			0	1	5	10	15	20	25	30	35	40	45	50	55	60	65	70	75	80	85	90
C18	Proportion of deaths due to colon cancer	M	0.0144068	0	0	0	0	0	0.00337079	0.0017301	0.0078125	0.0127888	0.01443	0.00772419	0.0140056	0.0168466	0.0169502	0.016687	0.0173676	0.0167701	0.0145507	0.0140929	0.00977199
		F	0.014287	0	0	0	0	0.00425532	0.00515464	0	0.0141767	0.019337	0.024108	0.0143799	0.0203093	0.019875	0.0206967	0.0183849	0.0185832	0.0167806	0.0166942	0.0132912	0.00858932
C64	Proportion of deaths due to kidney cancer	M	0.00754729	0.000747943	0.00632911	0.00900901	0	0.00369004	0.0011236	0.00259516	0.00120192	0.00206271	0.0046176	0.00866616	0.0106209	0.0108767	0.0118229	0.0116715	0.0109788	0.0079544	0.00640318	0.00536241	0.00388935
		F	0.00456369	0	0.0070922	0	0	0.00425532	0.00515464	0.00180505	0.00436205	0.00414365	0.00385728	0.00689035	0.00521707	0.0065	0.00794604	0.00825586	0.00762936	0.00550714	0.00492575	0.00382833	0.00207375
C15	Proportion of deaths due to oesophagus cancer	M	0.0162444	0	0	0	0	0	0	0	0.00180288	0.00453795	0.00894661	0.0137528	0.0172736	0.0266601	0.0277476	0.0282179	0.0249659	0.0198607	0.0150364	0.00897427	0.00500754
		F	0.00701765	0	0	0	0	0	0	0	0.00218103	0.00276243	0.00433944	0.00569203	0.00689398	0.012	0.0121962	0.0137366	0.0113801	0.01001	0.00776473	0.00624313	0.00247512
C16	Proportion of deaths due to stomach cancer	M	0.00699566	0	0	0	0	0.00184502	0.00224719	0.00259516	0.00120192	0.0049505	0.00577201	0.0101733	0.00723623	0.00924109	0.0107974	0.00923409	0.00852872	0.00770108	0.0072643	0.00602717	0.00311148
		F	0.00418246	0	0	0	0	0	0.00257732	0.00541516	0.00763359	0.0124309	0.00771456	0.00808868	0.00894354	0.006875	0.0067449	0.00617455	0.00605234	0.00560433	0.00429487	0.00365164	0.00153859
C22	Proportion of deaths due to liver cancer	M	0.0108893	0.000747943	0.0126582	0	0	0	0.00224719	0.00605536	0.00600962	0.0049505	0.00692641	0.00828937	0.0103875	0.0154563	0.0177947	0.0175776	0.0167473	0.0133502	0.0100464	0.00684704	0.00386504
		F	0.007447	0	0.0070922	0.010101	0.0254237	0	0	0.00361011	0.00327154	0.00690608	0.0096432	0.0101857	0.0106205	0.010625	0.0147833	0.0133898	0.0122752	0.0103016	0.00907503	0.00524187	0.00262228
C23	Proportion of deaths due to gallbladder cancer	M	0.000587449	0	0	0	0	0	0	0	0	0	0.0002886	0.000565185	0.00070028	0.000899575	0.000904814	0.00079685	0.000837365	0.00091197	0.000419519	0.000465333	0.000194467
		F	0.00163227	0	0	0	0	0	0	0	0	0.000690608	0.00144648	0.0014979	0.00111794	0.0015	0.00194031	0.00319134	0.0032819	0.00242962	0.00235368	0.00119758	0.000495023
C24	Proportion of deaths due to bile duct cancer	M	0.000709238	0	0	0	0	0	0	0	0	0	0.0002886	0.00037679	0.000233427	0.000654236	0.00102546	0.000890597	0.000868379	0.00116529	0.000794877	0.000531809	0.000364626
		F	0.000840193	0	0	0	0	0	0	0	0	0	0.00048216	0.00119832	0.000745295	0.0005	0.00110875	0.00131816	0.00166226	0.00123101	0.000873532	0.000844197	0.000361233
C25	Proportion of deaths due to pancreas cancer	M	0.0150301	0	0.00632911	0.00900901	0	0	0.0011236	0.000865052	0.00300481	0.00206271	0.0121212	0.0101733	0.015056	0.0235525	0.0250935	0.0232024	0.0237253	0.019278	0.0138662	0.0091737	0.0046186
		F	0.0153419	0	0	0	0	0	0.00257732	0	0.00327154	0.00414365	0.00819672	0.0137807	0.0206819	0.026625	0.0303982	0.0303177	0.0273634	0.0222229	0.0165486	0.0115243	0.00515092
C61	Proportion of deaths due to prostate cancer	M	0.0349891	0	0	0	0	0.00184502	0	0	0	0	0.000577201	0.00188395	0.00466853	0.0130029	0.0205091	0.0275148	0.036689	0.038784	0.0438949	0.0469321	0.0439739
		F	0	0	0	0	0	0	0	0	0	0	0	0	0	0	0	0	0	0	0	0	0
C67	Proportion of deaths due to ureteric cancer	M	0.000565957	0	0	0	0	0	0	0	0	0	0.0002886	0.000188395	0	0.000327118	0.000422246	0.000609356	0.000837365	0.00070931	0.000640318	0.000576126	0.000534785
		F	0.000407142	0	0	0	0	0	0	0	0	0	0	0	0.000372648	0.000125	0.000461979	0.000416262	0.00059671	0.000615504	0.000606619	0.000431915	0.000214064
C74	Proportion of deaths due to adrenal gland cancer	M	0.000218503	0	0.0316456	0.0720721	0.00746269	0	0.00337079	0.000865052	0	0	0	0.00037679	0.000583567	0.000572457	0.000241284	9.37471e-05	0.000217095	0.000126662	0.0001104	0.000110794	2.43084e-05
		F	0.00022948	0	0.0567376	0.010101	0	0.00425532	0	0.00180505	0.00109051	0.00138122	0.00144648	0.000898742	0.000745295	0.000625	0.000369583	0.000346885	0.000298355	0.00019437	0.000169853	3.9265e-05	2.6758e-05
C81	Proportion of deaths due to Hodgkin lymphoma	M	0.000508645	0	0	0	0	0	0.0011236	0.00259516	0.00180288	0.000412541	0.000577201	0.00037679	0.00070028	0.00106313	0.000784172	0.000421862	0.00052723	0.000633312	0.000375359	0.000354539	0.000340318
		F	0.000351623	0	0	0	0	0.00425532	0.00515464	0.00180505	0.00218103	0.00138122	0.00048216	0.000599161	0.000558971	0.000375	0.000277187	0.000416262	0.000468843	0.000550714	0.000436766	0.000274855	0.000120411
C82-C85	Proportion of deaths due to non-Hodgkin's lymphoma	M	0.00803803	0.000747943	0	0.00900901	0.0149254	0.00922509	0.00337079	0.00778547	0.00300481	0.00453795	0.004329	0.00527506	0.00618581	0.0067877	0.00898782	0.00942158	0.0104826	0.0113236	0.00874365	0.00717942	0.00420536
		F	0.00650687	0	0	0.020202	0.00847458	0.00851064	0.0180412	0.00902527	0.00436205	0.00207182	0.00289296	0.00479329	0.00614869	0.006375	0.00850042	0.0087415	0.0107834	0.00991286	0.00892944	0.00534003	0.00282297
C86	Proportion of deaths due to other specified types of T/NK-cell lymphoma	M	9.67142e-05	0	0	0	0	0	0	0	0	0	0.0002886	0.000188395	0	0.000163559	0.000120642	0	0.000155068	0.000253325	8.83197e-05	2.21587e-05	2.43084e-05
		F	5.92207e-05	0	0	0	0	0	0	0	0	0	0	0.000299581	0	0.000125	0	0.000208131	0.000127866	6.47899e-05	4.85296e-05	7.85299e-05	0
I71.3-4	Proportion of deaths due to AAA	M	0.00605718	0	0	0	0	0	0	0	0	0	0	0.000188395	0.00070028	0.00212627	0.00271444	0.00370301	0.00604764	0.00879037	0.00903069	0.00779986	0.00561525
		F	0.00279447	0	0	0	0	0	0	0	0	0	0	0	0.000186324	0	0.000461979	0.00138754	0.00323928	0.00421134	0.00393089	0.00371054	0.00230119
		Proportion of death due to disease
		ref	2	3	4	5	6	7	8	9	10	11	12	13	14	15	16	17	18	19	20	21	22	23	24	25	26	27	28	29	30	31
			COLON CANCER		KIDNEY CANCER		OESOPHAGUS CANCER		STOMACH CANCER		LIVER CANCER		GALLBLADDER CANCER		BILE DUCT CANCER		PANCREAS CANCER		PROSTATE CANCER		URETERIC CANCER		ADRENAL GLAND CANCER		HODGKIN LYMPHOMA		NON-HODGKIN'S LYMPHOMA		OTHER SPECIFIED TYPES OF T/NK-CELL LYMPHOMA		AAA
		AGE	Male	Female	Male	Female	Male	Female	Male	Female	Male	Female	Male	Female	Male	Female	Male	Female	Male	Female	Male	Female	Male	Female	Male	Female	Male	Female	Male	Female	Male	Female
		1	0	0	0.00632911	0.0070922	0	0	0	0	0.0126582	0.0070922	0	0	0	0	0.00632911	0	0	0	0	0	0.0316456	0.0567376	0	0	0	0	0	0	0	0
		2	0	0	0.00632911	0.0070922	0	0	0	0	0.0126582	0.0070922	0	0	0	0	0.00632911	0	0	0	0	0	0.0316456	0.0567376	0	0	0	0	0	0	0	0
		3	0	0	0.00632911	0.0070922	0	0	0	0	0.0126582	0.0070922	0	0	0	0	0.00632911	0	0	0	0	0	0.0316456	0.0567376	0	0	0	0	0	0	0	0
		4	0	0	0.00632911	0.0070922	0	0	0	0	0.0126582	0.0070922	0	0	0	0	0.00632911	0	0	0	0	0	0.0316456	0.0567376	0	0	0	0	0	0	0	0
		5	0	0	0.00900901	0	0	0	0	0	0	0.010101	0	0	0	0	0.00900901	0	0	0	0	0	0.0720721	0.010101	0	0	0.00900901	0.020202	0	0	0	0
		6	0	0	0.00900901	0	0	0	0	0	0	0.010101	0	0	0	0	0.00900901	0	0	0	0	0	0.0720721	0.010101	0	0	0.00900901	0.020202	0	0	0	0
		7	0	0	0.00900901	0	0	0	0	0	0	0.010101	0	0	0	0	0.00900901	0	0	0	0	0	0.0720721	0.010101	0	0	0.00900901	0.020202	0	0	0	0
		8	0	0	0.00900901	0	0	0	0	0	0	0.010101	0	0	0	0	0.00900901	0	0	0	0	0	0.0720721	0.010101	0	0	0.00900901	0.020202	0	0	0	0
		9	0	0	0.00900901	0	0	0	0	0	0	0.010101	0	0	0	0	0.00900901	0	0	0	0	0	0.0720721	0.010101	0	0	0.00900901	0.020202	0	0	0	0
		10	0	0	0	0	0	0	0	0	0	0.0254237	0	0	0	0	0	0	0	0	0	0	0.00746269	0	0	0	0.0149254	0.00847458	0	0	0	0
		11	0	0	0	0	0	0	0	0	0	0.0254237	0	0	0	0	0	0	0	0	0	0	0.00746269	0	0	0	0.0149254	0.00847458	0	0	0	0
		12	0	0	0	0	0	0	0	0	0	0.0254237	0	0	0	0	0	0	0	0	0	0	0.00746269	0	0	0	0.0149254	0.00847458	0	0	0	0
		13	0	0	0	0	0	0	0	0	0	0.0254237	0	0	0	0	0	0	0	0	0	0	0.00746269	0	0	0	0.0149254	0.00847458	0	0	0	0
		14	0	0	0	0	0	0	0	0	0	0.0254237	0	0	0	0	0	0	0	0	0	0	0.00746269	0	0	0	0.0149254	0.00847458	0	0	0	0
		15	0	0.00425532	0.00369004	0.00425532	0	0	0.00184502	0	0	0	0	0	0	0	0	0	0.00184502	0	0	0	0	0.00425532	0	0.00425532	0.00922509	0.00851064	0	0	0	0
		16	0	0.00425532	0.00369004	0.00425532	0	0	0.00184502	0	0	0	0	0	0	0	0	0	0.00184502	0	0	0	0	0.00425532	0	0.00425532	0.00922509	0.00851064	0	0	0	0
		17	0	0.00425532	0.00369004	0.00425532	0	0	0.00184502	0	0	0	0	0	0	0	0	0	0.00184502	0	0	0	0	0.00425532	0	0.00425532	0.00922509	0.00851064	0	0	0	0
		18	0	0.00425532	0.00369004	0.00425532	0	0	0.00184502	0	0	0	0	0	0	0	0	0	0.00184502	0	0	0	0	0.00425532	0	0.00425532	0.00922509	0.00851064	0	0	0	0
		19	0	0.00425532	0.00369004	0.00425532	0	0	0.00184502	0	0	0	0	0	0	0	0	0	0.00184502	0	0	0	0	0.00425532	0	0.00425532	0.00922509	0.00851064	0	0	0	0
		20	0.00337079	0.00515464	0.0011236	0.00515464	0	0	0.00224719	0.00257732	0.00224719	0	0	0	0	0	0.0011236	0.00257732	0	0	0	0	0.00337079	0	0.0011236	0.00515464	0.00337079	0.0180412	0	0	0	0
		21	0.00337079	0.00515464	0.0011236	0.00515464	0	0	0.00224719	0.00257732	0.00224719	0	0	0	0	0	0.0011236	0.00257732	0	0	0	0	0.00337079	0	0.0011236	0.00515464	0.00337079	0.0180412	0	0	0	0
		22	0.00337079	0.00515464	0.0011236	0.00515464	0	0	0.00224719	0.00257732	0.00224719	0	0	0	0	0	0.0011236	0.00257732	0	0	0	0	0.00337079	0	0.0011236	0.00515464	0.00337079	0.0180412	0	0	0	0
		23	0.00337079	0.00515464	0.0011236	0.00515464	0	0	0.00224719	0.00257732	0.00224719	0	0	0	0	0	0.0011236	0.00257732	0	0	0	0	0.00337079	0	0.0011236	0.00515464	0.00337079	0.0180412	0	0	0	0
		24	0.00337079	0.00515464	0.0011236	0.00515464	0	0	0.00224719	0.00257732	0.00224719	0	0	0	0	0	0.0011236	0.00257732	0	0	0	0	0.00337079	0	0.0011236	0.00515464	0.00337079	0.0180412	0	0	0	0
		25	0.0017301	0	0.00259516	0.00180505	0	0	0.00259516	0.00541516	0.00605536	0.00361011	0	0	0	0	0.000865052	0	0	0	0	0	0.000865052	0.00180505	0.00259516	0.00180505	0.00778547	0.00902527	0	0	0	0
		26	0.0017301	0	0.00259516	0.00180505	0	0	0.00259516	0.00541516	0.00605536	0.00361011	0	0	0	0	0.000865052	0	0	0	0	0	0.000865052	0.00180505	0.00259516	0.00180505	0.00778547	0.00902527	0	0	0	0
		27	0.0017301	0	0.00259516	0.00180505	0	0	0.00259516	0.00541516	0.00605536	0.00361011	0	0	0	0	0.000865052	0	0	0	0	0	0.000865052	0.00180505	0.00259516	0.00180505	0.00778547	0.00902527	0	0	0	0
		28	0.0017301	0	0.00259516	0.00180505	0	0	0.00259516	0.00541516	0.00605536	0.00361011	0	0	0	0	0.000865052	0	0	0	0	0	0.000865052	0.00180505	0.00259516	0.00180505	0.00778547	0.00902527	0	0	0	0
		29	0.0017301	0	0.00259516	0.00180505	0	0	0.00259516	0.00541516	0.00605536	0.00361011	0	0	0	0	0.000865052	0	0	0	0	0	0.000865052	0.00180505	0.00259516	0.00180505	0.00778547	0.00902527	0	0	0	0
		30	0.0078125	0.0141767	0.00120192	0.00436205	0.00180288	0.00218103	0.00120192	0.00763359	0.00600962	0.00327154	0	0	0	0	0.00300481	0.00327154	0	0	0	0	0	0.00109051	0.00180288	0.00218103	0.00300481	0.00436205	0	0	0	0
		31	0.0078125	0.0141767	0.00120192	0.00436205	0.00180288	0.00218103	0.00120192	0.00763359	0.00600962	0.00327154	0	0	0	0	0.00300481	0.00327154	0	0	0	0	0	0.00109051	0.00180288	0.00218103	0.00300481	0.00436205	0	0	0	0
		32	0.0078125	0.0141767	0.00120192	0.00436205	0.00180288	0.00218103	0.00120192	0.00763359	0.00600962	0.00327154	0	0	0	0	0.00300481	0.00327154	0	0	0	0	0	0.00109051	0.00180288	0.00218103	0.00300481	0.00436205	0	0	0	0
		33	0.0078125	0.0141767	0.00120192	0.00436205	0.00180288	0.00218103	0.00120192	0.00763359	0.00600962	0.00327154	0	0	0	0	0.00300481	0.00327154	0	0	0	0	0	0.00109051	0.00180288	0.00218103	0.00300481	0.00436205	0	0	0	0
		34	0.0078125	0.0141767	0.00120192	0.00436205	0.00180288	0.00218103	0.00120192	0.00763359	0.00600962	0.00327154	0	0	0	0	0.00300481	0.00327154	0	0	0	0	0	0.00109051	0.00180288	0.00218103	0.00300481	0.00436205	0	0	0	0
		35	0.0127888	0.019337	0.00206271	0.00414365	0.00453795	0.00276243	0.0049505	0.0124309	0.0049505	0.00690608	0	0.000690608	0	0	0.00206271	0.00414365	0	0	0	0	0	0.00138122	0.000412541	0.00138122	0.00453795	0.00207182	0	0	0	0
		36	0.0127888	0.019337	0.00206271	0.00414365	0.00453795	0.00276243	0.0049505	0.0124309	0.0049505	0.00690608	0	0.000690608	0	0	0.00206271	0.00414365	0	0	0	0	0	0.00138122	0.000412541	0.00138122	0.00453795	0.00207182	0	0	0	0
		37	0.0127888	0.019337	0.00206271	0.00414365	0.00453795	0.00276243	0.0049505	0.0124309	0.0049505	0.00690608	0	0.000690608	0	0	0.00206271	0.00414365	0	0	0	0	0	0.00138122	0.000412541	0.00138122	0.00453795	0.00207182	0	0	0	0
		38	0.0127888	0.019337	0.00206271	0.00414365	0.00453795	0.00276243	0.0049505	0.0124309	0.0049505	0.00690608	0	0.000690608	0	0	0.00206271	0.00414365	0	0	0	0	0	0.00138122	0.000412541	0.00138122	0.00453795	0.00207182	0	0	0	0
		39	0.0127888	0.019337	0.00206271	0.00414365	0.00453795	0.00276243	0.0049505	0.0124309	0.0049505	0.00690608	0	0.000690608	0	0	0.00206271	0.00414365	0	0	0	0	0	0.00138122	0.000412541	0.00138122	0.00453795	0.00207182	0	0	0	0
		40	0.01443	0.024108	0.0046176	0.00385728	0.00894661	0.00433944	0.00577201	0.00771456	0.00692641	0.0096432	0.0002886	0.00144648	0.0002886	0.00048216	0.0121212	0.00819672	0.000577201	0	0.0002886	0	0	0.00144648	0.000577201	0.00048216	0.004329	0.00289296	0.0002886	0	0	0
		41	0.01443	0.024108	0.0046176	0.00385728	0.00894661	0.00433944	0.00577201	0.00771456	0.00692641	0.0096432	0.0002886	0.00144648	0.0002886	0.00048216	0.0121212	0.00819672	0.000577201	0	0.0002886	0	0	0.00144648	0.000577201	0.00048216	0.004329	0.00289296	0.0002886	0	0	0
		42	0.01443	0.024108	0.0046176	0.00385728	0.00894661	0.00433944	0.00577201	0.00771456	0.00692641	0.0096432	0.0002886	0.00144648	0.0002886	0.00048216	0.0121212	0.00819672	0.000577201	0	0.0002886	0	0	0.00144648	0.000577201	0.00048216	0.004329	0.00289296	0.0002886	0	0	0
		43	0.01443	0.024108	0.0046176	0.00385728	0.00894661	0.00433944	0.00577201	0.00771456	0.00692641	0.0096432	0.0002886	0.00144648	0.0002886	0.00048216	0.0121212	0.00819672	0.000577201	0	0.0002886	0	0	0.00144648	0.000577201	0.00048216	0.004329	0.00289296	0.0002886	0	0	0
		44	0.01443	0.024108	0.0046176	0.00385728	0.00894661	0.00433944	0.00577201	0.00771456	0.00692641	0.0096432	0.0002886	0.00144648	0.0002886	0.00048216	0.0121212	0.00819672	0.000577201	0	0.0002886	0	0	0.00144648	0.000577201	0.00048216	0.004329	0.00289296	0.0002886	0	0	0
		45	0.00772419	0.0143799	0.00866616	0.00689035	0.0137528	0.00569203	0.0101733	0.00808868	0.00828937	0.0101857	0.000565185	0.0014979	0.00037679	0.00119832	0.0101733	0.0137807	0.00188395	0	0.000188395	0	0.00037679	0.000898742	0.00037679	0.000599161	0.00527506	0.00479329	0.000188395	0.000299581	0.000188395	0
		46	0.00772419	0.0143799	0.00866616	0.00689035	0.0137528	0.00569203	0.0101733	0.00808868	0.00828937	0.0101857	0.000565185	0.0014979	0.00037679	0.00119832	0.0101733	0.0137807	0.00188395	0	0.000188395	0	0.00037679	0.000898742	0.00037679	0.000599161	0.00527506	0.00479329	0.000188395	0.000299581	0.000188395	0
		47	0.00772419	0.0143799	0.00866616	0.00689035	0.0137528	0.00569203	0.0101733	0.00808868	0.00828937	0.0101857	0.000565185	0.0014979	0.00037679	0.00119832	0.0101733	0.0137807	0.00188395	0	0.000188395	0	0.00037679	0.000898742	0.00037679	0.000599161	0.00527506	0.00479329	0.000188395	0.000299581	0.000188395	0
		48	0.00772419	0.0143799	0.00866616	0.00689035	0.0137528	0.00569203	0.0101733	0.00808868	0.00828937	0.0101857	0.000565185	0.0014979	0.00037679	0.00119832	0.0101733	0.0137807	0.00188395	0	0.000188395	0	0.00037679	0.000898742	0.00037679	0.000599161	0.00527506	0.00479329	0.000188395	0.000299581	0.000188395	0
		49	0.00772419	0.0143799	0.00866616	0.00689035	0.0137528	0.00569203	0.0101733	0.00808868	0.00828937	0.0101857	0.000565185	0.0014979	0.00037679	0.00119832	0.0101733	0.0137807	0.00188395	0	0.000188395	0	0.00037679	0.000898742	0.00037679	0.000599161	0.00527506	0.00479329	0.000188395	0.000299581	0.000188395	0
		50	0.0140056	0.0203093	0.0106209	0.00521707	0.0172736	0.00689398	0.00723623	0.00894354	0.0103875	0.0106205	0.00070028	0.00111794	0.000233427	0.000745295	0.015056	0.0206819	0.00466853	0	0	0.000372648	0.000583567	0.000745295	0.00070028	0.000558971	0.00618581	0.00614869	0	0	0.00070028	0.000186324
		51	0.0140056	0.0203093	0.0106209	0.00521707	0.0172736	0.00689398	0.00723623	0.00894354	0.0103875	0.0106205	0.00070028	0.00111794	0.000233427	0.000745295	0.015056	0.0206819	0.00466853	0	0	0.000372648	0.000583567	0.000745295	0.00070028	0.000558971	0.00618581	0.00614869	0	0	0.00070028	0.000186324
		52	0.0140056	0.0203093	0.0106209	0.00521707	0.0172736	0.00689398	0.00723623	0.00894354	0.0103875	0.0106205	0.00070028	0.00111794	0.000233427	0.000745295	0.015056	0.0206819	0.00466853	0	0	0.000372648	0.000583567	0.000745295	0.00070028	0.000558971	0.00618581	0.00614869	0	0	0.00070028	0.000186324
		53	0.0140056	0.0203093	0.0106209	0.00521707	0.0172736	0.00689398	0.00723623	0.00894354	0.0103875	0.0106205	0.00070028	0.00111794	0.000233427	0.000745295	0.015056	0.0206819	0.00466853	0	0	0.000372648	0.000583567	0.000745295	0.00070028	0.000558971	0.00618581	0.00614869	0	0	0.00070028	0.000186324
		54	0.0140056	0.0203093	0.0106209	0.00521707	0.0172736	0.00689398	0.00723623	0.00894354	0.0103875	0.0106205	0.00070028	0.00111794	0.000233427	0.000745295	0.015056	0.0206819	0.00466853	0	0	0.000372648	0.000583567	0.000745295	0.00070028	0.000558971	0.00618581	0.00614869	0	0	0.00070028	0.000186324
		55	0.0168466	0.019875	0.0108767	0.0065	0.0266601	0.012	0.00924109	0.006875	0.0154563	0.010625	0.000899575	0.0015	0.000654236	0.0005	0.0235525	0.026625	0.0130029	0	0.000327118	0.000125	0.000572457	0.000625	0.00106313	0.000375	0.0067877	0.006375	0.000163559	0.000125	0.00212627	0
		56	0.0168466	0.019875	0.0108767	0.0065	0.0266601	0.012	0.00924109	0.006875	0.0154563	0.010625	0.000899575	0.0015	0.000654236	0.0005	0.0235525	0.026625	0.0130029	0	0.000327118	0.000125	0.000572457	0.000625	0.00106313	0.000375	0.0067877	0.006375	0.000163559	0.000125	0.00212627	0
		57	0.0168466	0.019875	0.0108767	0.0065	0.0266601	0.012	0.00924109	0.006875	0.0154563	0.010625	0.000899575	0.0015	0.000654236	0.0005	0.0235525	0.026625	0.0130029	0	0.000327118	0.000125	0.000572457	0.000625	0.00106313	0.000375	0.0067877	0.006375	0.000163559	0.000125	0.00212627	0
		58	0.0168466	0.019875	0.0108767	0.0065	0.0266601	0.012	0.00924109	0.006875	0.0154563	0.010625	0.000899575	0.0015	0.000654236	0.0005	0.0235525	0.026625	0.0130029	0	0.000327118	0.000125	0.000572457	0.000625	0.00106313	0.000375	0.0067877	0.006375	0.000163559	0.000125	0.00212627	0
		59	0.0168466	0.019875	0.0108767	0.0065	0.0266601	0.012	0.00924109	0.006875	0.0154563	0.010625	0.000899575	0.0015	0.000654236	0.0005	0.0235525	0.026625	0.0130029	0	0.000327118	0.000125	0.000572457	0.000625	0.00106313	0.000375	0.0067877	0.006375	0.000163559	0.000125	0.00212627	0
		60	0.0169502	0.0206967	0.0118229	0.00794604	0.0277476	0.0121962	0.0107974	0.0067449	0.0177947	0.0147833	0.000904814	0.00194031	0.00102546	0.00110875	0.0250935	0.0303982	0.0205091	0	0.000422246	0.000461979	0.000241284	0.000369583	0.000784172	0.000277187	0.00898782	0.00850042	0.000120642	0	0.00271444	0.000461979
		61	0.0169502	0.0206967	0.0118229	0.00794604	0.0277476	0.0121962	0.0107974	0.0067449	0.0177947	0.0147833	0.000904814	0.00194031	0.00102546	0.00110875	0.0250935	0.0303982	0.0205091	0	0.000422246	0.000461979	0.000241284	0.000369583	0.000784172	0.000277187	0.00898782	0.00850042	0.000120642	0	0.00271444	0.000461979
		62	0.0169502	0.0206967	0.0118229	0.00794604	0.0277476	0.0121962	0.0107974	0.0067449	0.0177947	0.0147833	0.000904814	0.00194031	0.00102546	0.00110875	0.0250935	0.0303982	0.0205091	0	0.000422246	0.000461979	0.000241284	0.000369583	0.000784172	0.000277187	0.00898782	0.00850042	0.000120642	0	0.00271444	0.000461979
		63	0.0169502	0.0206967	0.0118229	0.00794604	0.0277476	0.0121962	0.0107974	0.0067449	0.0177947	0.0147833	0.000904814	0.00194031	0.00102546	0.00110875	0.0250935	0.0303982	0.0205091	0	0.000422246	0.000461979	0.000241284	0.000369583	0.000784172	0.000277187	0.00898782	0.00850042	0.000120642	0	0.00271444	0.000461979
		64	0.0169502	0.0206967	0.0118229	0.00794604	0.0277476	0.0121962	0.0107974	0.0067449	0.0177947	0.0147833	0.000904814	0.00194031	0.00102546	0.00110875	0.0250935	0.0303982	0.0205091	0	0.000422246	0.000461979	0.000241284	0.000369583	0.000784172	0.000277187	0.00898782	0.00850042	0.000120642	0	0.00271444	0.000461979
		65	0.016687	0.0183849	0.0116715	0.00825586	0.0282179	0.0137366	0.00923409	0.00617455	0.0175776	0.0133898	0.00079685	0.00319134	0.000890597	0.00131816	0.0232024	0.0303177	0.0275148	0	0.000609356	0.000416262	9.37471e-05	0.000346885	0.000421862	0.000416262	0.00942158	0.0087415	0	0.000208131	0.00370301	0.00138754
		66	0.016687	0.0183849	0.0116715	0.00825586	0.0282179	0.0137366	0.00923409	0.00617455	0.0175776	0.0133898	0.00079685	0.00319134	0.000890597	0.00131816	0.0232024	0.0303177	0.0275148	0	0.000609356	0.000416262	9.37471e-05	0.000346885	0.000421862	0.000416262	0.00942158	0.0087415	0	0.000208131	0.00370301	0.00138754
		67	0.016687	0.0183849	0.0116715	0.00825586	0.0282179	0.0137366	0.00923409	0.00617455	0.0175776	0.0133898	0.00079685	0.00319134	0.000890597	0.00131816	0.0232024	0.0303177	0.0275148	0	0.000609356	0.000416262	9.37471e-05	0.000346885	0.000421862	0.000416262	0.00942158	0.0087415	0	0.000208131	0.00370301	0.00138754
		68	0.016687	0.0183849	0.0116715	0.00825586	0.0282179	0.0137366	0.00923409	0.00617455	0.0175776	0.0133898	0.00079685	0.00319134	0.000890597	0.00131816	0.0232024	0.0303177	0.0275148	0	0.000609356	0.000416262	9.37471e-05	0.000346885	0.000421862	0.000416262	0.00942158	0.0087415	0	0.000208131	0.00370301	0.00138754
		69	0.016687	0.0183849	0.0116715	0.00825586	0.0282179	0.0137366	0.00923409	0.00617455	0.0175776	0.0133898	0.00079685	0.00319134	0.000890597	0.00131816	0.0232024	0.0303177	0.0275148	0	0.000609356	0.000416262	9.37471e-05	0.000346885	0.000421862	0.000416262	0.00942158	0.0087415	0	0.000208131	0.00370301	0.00138754
		70	0.0173676	0.0185832	0.0109788	0.00762936	0.0249659	0.0113801	0.00852872	0.00605234	0.0167473	0.0122752	0.000837365	0.0032819	0.000868379	0.00166226	0.0237253	0.0273634	0.036689	0	0.000837365	0.00059671	0.000217095	0.000298355	0.00052723	0.000468843	0.0104826	0.0107834	0.000155068	0.000127866	0.00604764	0.00323928
		71	0.0173676	0.0185832	0.0109788	0.00762936	0.0249659	0.0113801	0.00852872	0.00605234	0.0167473	0.0122752	0.000837365	0.0032819	0.000868379	0.00166226	0.0237253	0.0273634	0.036689	0	0.000837365	0.00059671	0.000217095	0.000298355	0.00052723	0.000468843	0.0104826	0.0107834	0.000155068	0.000127866	0.00604764	0.00323928
		72	0.0173676	0.0185832	0.0109788	0.00762936	0.0249659	0.0113801	0.00852872	0.00605234	0.0167473	0.0122752	0.000837365	0.0032819	0.000868379	0.00166226	0.0237253	0.0273634	0.036689	0	0.000837365	0.00059671	0.000217095	0.000298355	0.00052723	0.000468843	0.0104826	0.0107834	0.000155068	0.000127866	0.00604764	0.00323928
		73	0.0173676	0.0185832	0.0109788	0.00762936	0.0249659	0.0113801	0.00852872	0.00605234	0.0167473	0.0122752	0.000837365	0.0032819	0.000868379	0.00166226	0.0237253	0.0273634	0.036689	0	0.000837365	0.00059671	0.000217095	0.000298355	0.00052723	0.000468843	0.0104826	0.0107834	0.000155068	0.000127866	0.00604764	0.00323928
		74	0.0173676	0.0185832	0.0109788	0.00762936	0.0249659	0.0113801	0.00852872	0.00605234	0.0167473	0.0122752	0.000837365	0.0032819	0.000868379	0.00166226	0.0237253	0.0273634	0.036689	0	0.000837365	0.00059671	0.000217095	0.000298355	0.00052723	0.000468843	0.0104826	0.0107834	0.000155068	0.000127866	0.00604764	0.00323928
		75	0.0167701	0.0167806	0.0079544	0.00550714	0.0198607	0.01001	0.00770108	0.00560433	0.0133502	0.0103016	0.00091197	0.00242962	0.00116529	0.00123101	0.019278	0.0222229	0.038784	0	0.00070931	0.000615504	0.000126662	0.00019437	0.000633312	0.000550714	0.0113236	0.00991286	0.000253325	6.47899e-05	0.00879037	0.00421134
		76	0.0167701	0.0167806	0.0079544	0.00550714	0.0198607	0.01001	0.00770108	0.00560433	0.0133502	0.0103016	0.00091197	0.00242962	0.00116529	0.00123101	0.019278	0.0222229	0.038784	0	0.00070931	0.000615504	0.000126662	0.00019437	0.000633312	0.000550714	0.0113236	0.00991286	0.000253325	6.47899e-05	0.00879037	0.00421134
		77	0.0167701	0.0167806	0.0079544	0.00550714	0.0198607	0.01001	0.00770108	0.00560433	0.0133502	0.0103016	0.00091197	0.00242962	0.00116529	0.00123101	0.019278	0.0222229	0.038784	0	0.00070931	0.000615504	0.000126662	0.00019437	0.000633312	0.000550714	0.0113236	0.00991286	0.000253325	6.47899e-05	0.00879037	0.00421134
		78	0.0167701	0.0167806	0.0079544	0.00550714	0.0198607	0.01001	0.00770108	0.00560433	0.0133502	0.0103016	0.00091197	0.00242962	0.00116529	0.00123101	0.019278	0.0222229	0.038784	0	0.00070931	0.000615504	0.000126662	0.00019437	0.000633312	0.000550714	0.0113236	0.00991286	0.000253325	6.47899e-05	0.00879037	0.00421134
		79	0.0167701	0.0167806	0.0079544	0.00550714	0.0198607	0.01001	0.00770108	0.00560433	0.0133502	0.0103016	0.00091197	0.00242962	0.00116529	0.00123101	0.019278	0.0222229	0.038784	0	0.00070931	0.000615504	0.000126662	0.00019437	0.000633312	0.000550714	0.0113236	0.00991286	0.000253325	6.47899e-05	0.00879037	0.00421134
		80	0.0145507	0.0166942	0.00640318	0.00492575	0.0150364	0.00776473	0.0072643	0.00429487	0.0100464	0.00907503	0.000419519	0.00235368	0.000794877	0.000873532	0.0138662	0.0165486	0.0438949	0	0.000640318	0.000606619	0.0001104	0.000169853	0.000375359	0.000436766	0.00874365	0.00892944	8.83197e-05	4.85296e-05	0.00903069	0.00393089
		81	0.0145507	0.0166942	0.00640318	0.00492575	0.0150364	0.00776473	0.0072643	0.00429487	0.0100464	0.00907503	0.000419519	0.00235368	0.000794877	0.000873532	0.0138662	0.0165486	0.0438949	0	0.000640318	0.000606619	0.0001104	0.000169853	0.000375359	0.000436766	0.00874365	0.00892944	8.83197e-05	4.85296e-05	0.00903069	0.00393089
		82	0.0145507	0.0166942	0.00640318	0.00492575	0.0150364	0.00776473	0.0072643	0.00429487	0.0100464	0.00907503	0.000419519	0.00235368	0.000794877	0.000873532	0.0138662	0.0165486	0.0438949	0	0.000640318	0.000606619	0.0001104	0.000169853	0.000375359	0.000436766	0.00874365	0.00892944	8.83197e-05	4.85296e-05	0.00903069	0.00393089
		83	0.0145507	0.0166942	0.00640318	0.00492575	0.0150364	0.00776473	0.0072643	0.00429487	0.0100464	0.00907503	0.000419519	0.00235368	0.000794877	0.000873532	0.0138662	0.0165486	0.0438949	0	0.000640318	0.000606619	0.0001104	0.000169853	0.000375359	0.000436766	0.00874365	0.00892944	8.83197e-05	4.85296e-05	0.00903069	0.00393089
		84	0.0145507	0.0166942	0.00640318	0.00492575	0.0150364	0.00776473	0.0072643	0.00429487	0.0100464	0.00907503	0.000419519	0.00235368	0.000794877	0.000873532	0.0138662	0.0165486	0.0438949	0	0.000640318	0.000606619	0.0001104	0.000169853	0.000375359	0.000436766	0.00874365	0.00892944	8.83197e-05	4.85296e-05	0.00903069	0.00393089
		85	0.0140929	0.0132912	0.00536241	0.00382833	0.00897427	0.00624313	0.00602717	0.00365164	0.00684704	0.00524187	0.000465333	0.00119758	0.000531809	0.000844197	0.0091737	0.0115243	0.0469321	0	0.000576126	0.000431915	0.000110794	3.9265e-05	0.000354539	0.000274855	0.00717942	0.00534003	2.21587e-05	7.85299e-05	0.00779986	0.00371054
		86	0.0140929	0.0132912	0.00536241	0.00382833	0.00897427	0.00624313	0.00602717	0.00365164	0.00684704	0.00524187	0.000465333	0.00119758	0.000531809	0.000844197	0.0091737	0.0115243	0.0469321	0	0.000576126	0.000431915	0.000110794	3.9265e-05	0.000354539	0.000274855	0.00717942	0.00534003	2.21587e-05	7.85299e-05	0.00779986	0.00371054
		87	0.0140929	0.0132912	0.00536241	0.00382833	0.00897427	0.00624313	0.00602717	0.00365164	0.00684704	0.00524187	0.000465333	0.00119758	0.000531809	0.000844197	0.0091737	0.0115243	0.0469321	0	0.000576126	0.000431915	0.000110794	3.9265e-05	0.000354539	0.000274855	0.00717942	0.00534003	2.21587e-05	7.85299e-05	0.00779986	0.00371054
		88	0.0140929	0.0132912	0.00536241	0.00382833	0.00897427	0.00624313	0.00602717	0.00365164	0.00684704	0.00524187	0.000465333	0.00119758	0.000531809	0.000844197	0.0091737	0.0115243	0.0469321	0	0.000576126	0.000431915	0.000110794	3.9265e-05	0.000354539	0.000274855	0.00717942	0.00534003	2.21587e-05	7.85299e-05	0.00779986	0.00371054
		89	0.0140929	0.0132912	0.00536241	0.00382833	0.00897427	0.00624313	0.00602717	0.00365164	0.00684704	0.00524187	0.000465333	0.00119758	0.000531809	0.000844197	0.0091737	0.0115243	0.0469321	0	0.000576126	0.000431915	0.000110794	3.9265e-05	0.000354539	0.000274855	0.00717942	0.00534003	2.21587e-05	7.85299e-05	0.00779986	0.00371054
		90	0.00977199	0.00858932	0.00388935	0.00207375	0.00500754	0.00247512	0.00311148	0.00153859	0.00386504	0.00262228	0.000194467	0.000495023	0.000364626	0.000361233	0.0046186	0.00515092	0.0439739	0	0.000534785	0.000214064	2.43084e-05	2.6758e-05	0.000340318	0.000120411	0.00420536	0.00282297	2.43084e-05	0	0.00561525	0.00230119
		91	0.00977199	0.00858932	0.00388935	0.00207375	0.00500754	0.00247512	0.00311148	0.00153859	0.00386504	0.00262228	0.000194467	0.000495023	0.000364626	0.000361233	0.0046186	0.00515092	0.0439739	0	0.000534785	0.000214064	2.43084e-05	2.6758e-05	0.000340318	0.000120411	0.00420536	0.00282297	2.43084e-05	0	0.00561525	0.00230119
		92	0.00977199	0.00858932	0.00388935	0.00207375	0.00500754	0.00247512	0.00311148	0.00153859	0.00386504	0.00262228	0.000194467	0.000495023	0.000364626	0.000361233	0.0046186	0.00515092	0.0439739	0	0.000534785	0.000214064	2.43084e-05	2.6758e-05	0.000340318	0.000120411	0.00420536	0.00282297	2.43084e-05	0	0.00561525	0.00230119
		93	0.00977199	0.00858932	0.00388935	0.00207375	0.00500754	0.00247512	0.00311148	0.00153859	0.00386504	0.00262228	0.000194467	0.000495023	0.000364626	0.000361233	0.0046186	0.00515092	0.0439739	0	0.000534785	0.000214064	2.43084e-05	2.6758e-05	0.000340318	0.000120411	0.00420536	0.00282297	2.43084e-05	0	0.00561525	0.00230119
		94	0.00977199	0.00858932	0.00388935	0.00207375	0.00500754	0.00247512	0.00311148	0.00153859	0.00386504	0.00262228	0.000194467	0.000495023	0.000364626	0.000361233	0.0046186	0.00515092	0.0439739	0	0.000534785	0.000214064	2.43084e-05	2.6758e-05	0.000340318	0.000120411	0.00420536	0.00282297	2.43084e-05	0	0.00561525	0.00230119
		95	0.00977199	0.00858932	0.00388935	0.00207375	0.00500754	0.00247512	0.00311148	0.00153859	0.00386504	0.00262228	0.000194467	0.000495023	0.000364626	0.000361233	0.0046186	0.00515092	0.0439739	0	0.000534785	0.000214064	2.43084e-05	2.6758e-05	0.000340318	0.000120411	0.00420536	0.00282297	2.43084e-05	0	0.00561525	0.00230119
		96	0.00977199	0.00858932	0.00388935	0.00207375	0.00500754	0.00247512	0.00311148	0.00153859	0.00386504	0.00262228	0.000194467	0.000495023	0.000364626	0.000361233	0.0046186	0.00515092	0.0439739	0	0.000534785	0.000214064	2.43084e-05	2.6758e-05	0.000340318	0.000120411	0.00420536	0.00282297	2.43084e-05	0	0.00561525	0.00230119
		97	0.00977199	0.00858932	0.00388935	0.00207375	0.00500754	0.00247512	0.00311148	0.00153859	0.00386504	0.00262228	0.000194467	0.000495023	0.000364626	0.000361233	0.0046186	0.00515092	0.0439739	0	0.000534785	0.000214064	2.43084e-05	2.6758e-05	0.000340318	0.000120411	0.00420536	0.00282297	2.43084e-05	0	0.00561525	0.00230119
		98	0.00977199	0.00858932	0.00388935	0.00207375	0.00500754	0.00247512	0.00311148	0.00153859	0.00386504	0.00262228	0.000194467	0.000495023	0.000364626	0.000361233	0.0046186	0.00515092	0.0439739	0	0.000534785	0.000214064	2.43084e-05	2.6758e-05	0.000340318	0.000120411	0.00420536	0.00282297	2.43084e-05	0	0.00561525	0.00230119
		99	0.00977199	0.00858932	0.00388935	0.00207375	0.00500754	0.00247512	0.00311148	0.00153859	0.00386504	0.00262228	0.000194467	0.000495023	0.000364626	0.000361233	0.0046186	0.00515092	0.0439739	0	0.000534785	0.000214064	2.43084e-05	2.6758e-05	0.000340318	0.000120411	0.00420536	0.00282297	2.43084e-05	0	0.00561525	0.00230119
		100	0.00977199	0.00858932	0.00388935	0.00207375	0.00500754	0.00247512	0.00311148	0.00153859	0.00386504	0.00262228	0.000194467	0.000495023	0.000364626	0.000361233	0.0046186	0.00515092	0.0439739	0	0.000534785	0.000214064	2.43084e-05	2.6758e-05	0.000340318	0.000120411	0.00420536	0.00282297	2.43084e-05	0	0.00561525	0.00230119
		Modified Life Tables for Other Cause Mortality
			COLON CANCER		KIDNEY CANCER		OESOPHAGUS CANCER		STOMACH CANCER		LIVER CANCER		GALLBLADDER CANCER		BILE DUCT CANCER		PANCREAS CANCER		PROSTATE CANCER		BLADDER CANCER		ADRENAL GLAND CANCER		HODGKIN LYMPHOMA		NON-HODGKIN'S LYMPHOMA		OTHER SPECIFIED TYPES OF T/NK-CELL LYMPHOMA		AAA
		AGE	Male	Female	Male	Female	Male	Female	Male	Female	Male	Female	Male	Female	Male	Female	Male	Female	Male	Female	Male	Female	Male	Female	Male	Female	Male	Female	Male	Female	Male	Female
		1	0.000231	0.000211	0.000229538	0.000209504	0.000231	0.000211	0.000231	0.000211	0.000228076	0.000209504	0.000231	0.000211	0.000231	0.000211	0.000229538	0.000211	0.000231	0.000211	0.000231	0.000211	0.00022369	0.000199028	0.000231	0.000211	0.000231	0.000211	0.000231	0.000211	0.000231	0.000211
		2	0.000128	0.000113	0.00012719	0.000112199	0.000128	0.000113	0.000128	0.000113	0.00012638	0.000112199	0.000128	0.000113	0.000128	0.000113	0.00012719	0.000113	0.000128	0.000113	0.000128	0.000113	0.000123949	0.000106589	0.000128	0.000113	0.000128	0.000113	0.000128	0.000113	0.000128	0.000113
		3	9.9e-05	9.3e-05	9.83734e-05	9.23404e-05	9.9e-05	9.3e-05	9.9e-05	9.3e-05	9.77468e-05	9.23404e-05	9.9e-05	9.3e-05	9.9e-05	9.3e-05	9.83734e-05	9.3e-05	9.9e-05	9.3e-05	9.9e-05	9.3e-05	9.58671e-05	8.77234e-05	9.9e-05	9.3e-05	9.9e-05	9.3e-05	9.9e-05	9.3e-05	9.9e-05	9.3e-05
		4	9e-05	6.1e-05	8.94304e-05	6.05674e-05	9e-05	6.1e-05	9e-05	6.1e-05	8.88608e-05	6.05674e-05	9e-05	6.1e-05	9e-05	6.1e-05	8.94304e-05	6.1e-05	9e-05	6.1e-05	9e-05	6.1e-05	8.71519e-05	5.7539e-05	9e-05	6.1e-05	9e-05	6.1e-05	9e-05	6.1e-05	9e-05	6.1e-05
		5	7.7e-05	7.9e-05	7.63063e-05	7.9e-05	7.7e-05	7.9e-05	7.7e-05	7.9e-05	7.7e-05	7.8202e-05	7.7e-05	7.9e-05	7.7e-05	7.9e-05	7.63063e-05	7.9e-05	7.7e-05	7.9e-05	7.7e-05	7.9e-05	7.14505e-05	7.8202e-05	7.7e-05	7.9e-05	7.63063e-05	7.7404e-05	7.7e-05	7.9e-05	7.7e-05	7.9e-05
		6	8.1e-05	6.9e-05	8.02703e-05	6.9e-05	8.1e-05	6.9e-05	8.1e-05	6.9e-05	8.1e-05	6.8303e-05	8.1e-05	6.9e-05	8.1e-05	6.9e-05	8.02703e-05	6.9e-05	8.1e-05	6.9e-05	8.1e-05	6.9e-05	7.51622e-05	6.8303e-05	8.1e-05	6.9e-05	8.02703e-05	6.76061e-05	8.1e-05	6.9e-05	8.1e-05	6.9e-05
		7	6.8e-05	5.1e-05	6.73874e-05	5.1e-05	6.8e-05	5.1e-05	6.8e-05	5.1e-05	6.8e-05	5.04848e-05	6.8e-05	5.1e-05	6.8e-05	5.1e-05	6.73874e-05	5.1e-05	6.8e-05	5.1e-05	6.8e-05	5.1e-05	6.30991e-05	5.04848e-05	6.8e-05	5.1e-05	6.73874e-05	4.99697e-05	6.8e-05	5.1e-05	6.8e-05	5.1e-05
		8	6.5e-05	5.3e-05	6.44144e-05	5.3e-05	6.5e-05	5.3e-05	6.5e-05	5.3e-05	6.5e-05	5.24646e-05	6.5e-05	5.3e-05	6.5e-05	5.3e-05	6.44144e-05	5.3e-05	6.5e-05	5.3e-05	6.5e-05	5.3e-05	6.03153e-05	5.24646e-05	6.5e-05	5.3e-05	6.44144e-05	5.19293e-05	6.5e-05	5.3e-05	6.5e-05	5.3e-05
		9	6.2e-05	5.6e-05	6.14414e-05	5.6e-05	6.2e-05	5.6e-05	6.2e-05	5.6e-05	6.2e-05	5.54343e-05	6.2e-05	5.6e-05	6.2e-05	5.6e-05	6.14414e-05	5.6e-05	6.2e-05	5.6e-05	6.2e-05	5.6e-05	5.75315e-05	5.54343e-05	6.2e-05	5.6e-05	6.14414e-05	5.48687e-05	6.2e-05	5.6e-05	6.2e-05	5.6e-05
		10	7.3e-05	6.5e-05	7.3e-05	6.5e-05	7.3e-05	6.5e-05	7.3e-05	6.5e-05	7.3e-05	6.33475e-05	7.3e-05	6.5e-05	7.3e-05	6.5e-05	7.3e-05	6.5e-05	7.3e-05	6.5e-05	7.3e-05	6.5e-05	7.24552e-05	6.5e-05	7.3e-05	6.5e-05	7.19104e-05	6.44492e-05	7.3e-05	6.5e-05	7.3e-05	6.5e-05
		11	7.4e-05	5.6e-05	7.4e-05	5.6e-05	7.4e-05	5.6e-05	7.4e-05	5.6e-05	7.4e-05	5.45763e-05	7.4e-05	5.6e-05	7.4e-05	5.6e-05	7.4e-05	5.6e-05	7.4e-05	5.6e-05	7.4e-05	5.6e-05	7.34478e-05	5.6e-05	7.4e-05	5.6e-05	7.28955e-05	5.55254e-05	7.4e-05	5.6e-05	7.4e-05	5.6e-05
		12	0.000102	5.4e-05	0.000102	5.4e-05	0.000102	5.4e-05	0.000102	5.4e-05	0.000102	5.26271e-05	0.000102	5.4e-05	0.000102	5.4e-05	0.000102	5.4e-05	0.000102	5.4e-05	0.000102	5.4e-05	0.000101239	5.4e-05	0.000102	5.4e-05	0.000100478	5.35424e-05	0.000102	5.4e-05	0.000102	5.4e-05
		13	0.000116	8.8e-05	0.000116	8.8e-05	0.000116	8.8e-05	0.000116	8.8e-05	0.000116	8.57627e-05	0.000116	8.8e-05	0.000116	8.8e-05	0.000116	8.8e-05	0.000116	8.8e-05	0.000116	8.8e-05	0.000115134	8.8e-05	0.000116	8.8e-05	0.000114269	8.72542e-05	0.000116	8.8e-05	0.000116	8.8e-05
		14	0.000124	9.4e-05	0.000124	9.4e-05	0.000124	9.4e-05	0.000124	9.4e-05	0.000124	9.16102e-05	0.000124	9.4e-05	0.000124	9.4e-05	0.000124	9.4e-05	0.000124	9.4e-05	0.000124	9.4e-05	0.000123075	9.4e-05	0.000124	9.4e-05	0.000122149	9.32034e-05	0.000124	9.4e-05	0.000124	9.4e-05
		15	0.000169	0.000101566	0.000168376	0.000101566	0.000169	0.000102	0.000168688	0.000102	0.000169	0.000102	0.000169	0.000102	0.000169	0.000102	0.000169	0.000102	0.000168688	0.000102	0.000169	0.000102	0.000169	0.000101566	0.000169	0.000101566	0.000167441	0.000101132	0.000169	0.000102	0.000169	0.000102
		16	0.00019	0.000128451	0.000189299	0.000128451	0.00019	0.000129	0.000189649	0.000129	0.00019	0.000129	0.00019	0.000129	0.00019	0.000129	0.00019	0.000129	0.000189649	0.000129	0.00019	0.000129	0.00019	0.000128451	0.00019	0.000128451	0.000188247	0.000127902	0.00019	0.000129	0.00019	0.000129
		17	0.000284	0.000156332	0.000282952	0.000156332	0.000284	0.000157	0.000283476	0.000157	0.000284	0.000157	0.000284	0.000157	0.000284	0.000157	0.000284	0.000157	0.000283476	0.000157	0.000284	0.000157	0.000284	0.000156332	0.000284	0.000156332	0.00028138	0.000155664	0.000284	0.000157	0.000284	0.000157
		18	0.000373	0.000204128	0.000371624	0.000204128	0.000373	0.000205	0.000372312	0.000205	0.000373	0.000205	0.000373	0.000205	0.000373	0.000205	0.000373	0.000205	0.000372312	0.000205	0.000373	0.000205	0.000373	0.000204128	0.000373	0.000204128	0.000369559	0.000203255	0.000373	0.000205	0.000373	0.000205
		19	0.000415	0.00020114	0.000413469	0.00020114	0.000415	0.000202	0.000414234	0.000202	0.000415	0.000202	0.000415	0.000202	0.000415	0.000202	0.000415	0.000202	0.000414234	0.000202	0.000415	0.000202	0.000415	0.00020114	0.000415	0.00020114	0.000411172	0.000200281	0.000415	0.000202	0.000415	0.000202
		20	0.000522234	0.000176088	0.000523411	0.000176088	0.000524	0.000177	0.000522822	0.000176544	0.000522822	0.000177	0.000524	0.000177	0.000524	0.000177	0.000523411	0.000176544	0.000524	0.000177	0.000524	0.000177	0.000522234	0.000177	0.000523411	0.000176088	0.000522234	0.000173807	0.000524	0.000177	0.000524	0.000177
		21	0.000471406	0.000193995	0.000472469	0.000193995	0.000473	0.000195	0.000471937	0.000194497	0.000471937	0.000195	0.000473	0.000195	0.000473	0.000195	0.000472469	0.000194497	0.000473	0.000195	0.000473	0.000195	0.000471406	0.000195	0.000472469	0.000193995	0.000471406	0.000191482	0.000473	0.000195	0.000473	0.000195
		22	0.000461439	0.000230804	0.00046248	0.000230804	0.000463	0.000232	0.00046196	0.000231402	0.00046196	0.000232	0.000463	0.000232	0.000463	0.000232	0.00046248	0.000231402	0.000463	0.000232	0.000463	0.000232	0.000461439	0.000232	0.00046248	0.000230804	0.000461439	0.000227814	0.000463	0.000232	0.000463	0.000232
		23	0.000476389	0.000198969	0.000477463	0.000198969	0.000478	0.0002	0.000476926	0.000199485	0.000476926	0.0002	0.000478	0.0002	0.000478	0.0002	0.000477463	0.000199485	0.000478	0.0002	0.000478	0.0002	0.000476389	0.0002	0.000477463	0.000198969	0.000476389	0.000196392	0.000478	0.0002	0.000478	0.0002
		24	0.000512267	0.000213892	0.000513422	0.000213892	0.000514	0.000215	0.000512845	0.000214446	0.000512845	0.000215	0.000514	0.000215	0.000514	0.000215	0.000513422	0.000214446	0.000514	0.000215	0.000514	0.000215	0.000512267	0.000215	0.000513422	0.000213892	0.000512267	0.000211121	0.000514	0.000215	0.000514	0.000215
		25	0.000539066	0.000251	0.000538599	0.000250547	0.00054	0.000251	0.000538599	0.000249641	0.00053673	0.000250094	0.00054	0.000251	0.00054	0.000251	0.000539533	0.000251	0.00054	0.000251	0.00054	0.000251	0.000539533	0.000250547	0.000538599	0.000250547	0.000535796	0.000248735	0.00054	0.000251	0.00054	0.000251
		26	0.000566019	0.000253	0.000565529	0.000252543	0.000567	0.000253	0.000565529	0.00025163	0.000563567	0.000252087	0.000567	0.000253	0.000567	0.000253	0.00056651	0.000253	0.000567	0.000253	0.000567	0.000253	0.00056651	0.000252543	0.000565529	0.000252543	0.000562586	0.000250717	0.000567	0.000253	0.000567	0.000253
		27	0.000583988	0.00029	0.000583482	0.000289477	0.000585	0.00029	0.000583482	0.00028843	0.000581458	0.000288953	0.000585	0.00029	0.000585	0.00029	0.000584494	0.00029	0.000585	0.00029	0.000585	0.00029	0.000584494	0.000289477	0.000583482	0.000289477	0.000580446	0.000287383	0.000585	0.00029	0.000585	0.00029
		28	0.000627912	0.000299	0.000627368	0.00029846	0.000629	0.000299	0.000627368	0.000297381	0.000625191	0.000297921	0.000629	0.000299	0.000629	0.000299	0.000628456	0.000299	0.000629	0.000299	0.000629	0.000299	0.000628456	0.00029846	0.000627368	0.00029846	0.000624103	0.000296301	0.000629	0.000299	0.000629	0.000299
		29	0.000655863	0.000318	0.000655295	0.000317426	0.000657	0.000318	0.000655295	0.000316278	0.000653022	0.000316852	0.000657	0.000318	0.000657	0.000318	0.000656432	0.000318	0.000657	0.000318	0.000657	0.000318	0.000656432	0.000317426	0.000655295	0.000317426	0.000651885	0.00031513	0.000657	0.000318	0.000657	0.000318
		30	0.000724297	0.000368698	0.000729123	0.000372369	0.000728684	0.000373184	0.000729123	0.000371145	0.000725613	0.000372776	0.00073	0.000374	0.00073	0.000374	0.000727806	0.000372776	0.00073	0.000374	0.00073	0.000374	0.00073	0.000373592	0.000728684	0.000373184	0.000727806	0.000372369	0.00073	0.000374	0.00073	0.000374
		31	0.000771922	0.000360811	0.000777065	0.000364403	0.000776597	0.000365202	0.000777065	0.000363206	0.000773325	0.000364803	0.000778	0.000366	0.000778	0.000366	0.000775662	0.000364803	0.000778	0.000366	0.000778	0.000366	0.000778	0.000365601	0.000776597	0.000365202	0.000775662	0.000364403	0.000778	0.000366	0.000778	0.000366
		32	0.000768945	0.000430805	0.000774069	0.000435094	0.000773603	0.000436047	0.000774069	0.000433664	0.000770343	0.00043557	0.000775	0.000437	0.000775	0.000437	0.000772671	0.00043557	0.000775	0.000437	0.000775	0.000437	0.000775	0.000436523	0.000773603	0.000436047	0.000772671	0.000435094	0.000775	0.000437	0.000775	0.000437
		33	0.000881063	0.000465309	0.000886933	0.000469941	0.000886399	0.000470971	0.000886933	0.000468397	0.000882663	0.000470456	0.000888	0.000472	0.000888	0.000472	0.000885332	0.000470456	0.000888	0.000472	0.000888	0.000472	0.000888	0.000471485	0.000886399	0.000470971	0.000885332	0.000469941	0.000888	0.000472	0.000888	0.000472
		34	0.000909836	0.000541217	0.000915898	0.000546605	0.000915347	0.000547803	0.000915898	0.000544809	0.000911489	0.000547204	0.000917	0.000549	0.000917	0.000549	0.000914245	0.000547204	0.000917	0.000549	0.000917	0.000549	0.000917	0.000548401	0.000915347	0.000547803	0.000914245	0.000546605	0.000917	0.000549	0.000917	0.000549
		35	0.000977339	0.000549171	0.000987958	0.00055768	0.000985507	0.000558453	0.000985099	0.000553039	0.000985099	0.000556133	0.00099	0.000559613	0.00099	0.00056	0.000987958	0.00055768	0.00099	0.00056	0.00099	0.00056	0.00099	0.000559227	0.000989592	0.000559227	0.000985507	0.00055884	0.00099	0.00056	0.00099	0.00056
		36	0.00102966	0.000612914	0.00104085	0.00062241	0.00103827	0.000623273	0.00103784	0.000617231	0.00103784	0.000620684	0.001043	0.000624568	0.001043	0.000625	0.00104085	0.00062241	0.001043	0.000625	0.001043	0.000625	0.001043	0.000624137	0.00104257	0.000624137	0.00103827	0.000623705	0.001043	0.000625	0.001043	0.000625
		37	0.00124092	0.00071	0.00125441	0.000721	0.0012513	0.000722	0.00125078	0.000715	0.00125078	0.000719	0.001257	0.0007235	0.001257	0.000724	0.00125441	0.000721	0.001257	0.000724	0.001257	0.000724	0.001257	0.000723	0.00125648	0.000723	0.0012513	0.0007225	0.001257	0.000724	0.001257	0.000724
		38	0.00121427	0.000742362	0.00122746	0.000753863	0.00122442	0.000754909	0.00122391	0.00074759	0.00122391	0.000751772	0.00123	0.000756477	0.00123	0.000757	0.00122746	0.000753863	0.00123	0.000757	0.00123	0.000757	0.00123	0.000755954	0.00122949	0.000755954	0.00122442	0.000755432	0.00123	0.000757	0.00123	0.000757
		39	0.00134162	0.000775704	0.0013562	0.000787722	0.00135283	0.000788815	0.00135227	0.000781167	0.00135227	0.000785537	0.001359	0.000790454	0.001359	0.000791	0.0013562	0.000787722	0.001359	0.000791	0.001359	0.000791	0.001359	0.000789907	0.00135844	0.000789907	0.00135283	0.000789361	0.001359	0.000791	0.001359	0.000791
		40	0.00146456	0.000828532	0.00147914	0.000845725	0.00147271	0.000845316	0.00147742	0.00084245	0.00147571	0.000840813	0.00148557	0.000847772	0.00148557	0.000848591	0.00146799	0.000842041	0.00148514	0.000849	0.00148557	0.000849	0.001486	0.000847772	0.00148514	0.000848591	0.00147957	0.000846544	0.00148557	0.000849	0.001486	0.000849
		41	0.00155326	0.000920266	0.00156872	0.000939363	0.0015619	0.000938908	0.0015669	0.000935725	0.00156508	0.000933906	0.00157555	0.000941636	0.00157555	0.000942545	0.0015569	0.00093527	0.00157509	0.000943	0.00157555	0.000943	0.001576	0.000941636	0.00157509	0.000942545	0.00156918	0.000940272	0.00157555	0.000943	0.001576	0.000943
		42	0.00169321	0.00103249	0.00171007	0.00105392	0.00170263	0.00105341	0.00170808	0.00104984	0.0017061	0.0010478	0.0017175	0.00105647	0.0017175	0.00105749	0.00169718	0.00104933	0.00171701	0.001058	0.0017175	0.001058	0.001718	0.00105647	0.00171701	0.00105749	0.00171056	0.00105494	0.0017175	0.001058	0.001718	0.001058
		43	0.0018509	0.0011213	0.00186933	0.00114457	0.0018612	0.00114401	0.00186716	0.00114014	0.00186499	0.00113792	0.00187746	0.00114734	0.00187746	0.00114845	0.00185524	0.00113958	0.00187692	0.001149	0.00187746	0.001149	0.001878	0.00114734	0.00187692	0.00114845	0.00186987	0.00114568	0.00187746	0.001149	0.001878	0.001149
		44	0.00204407	0.00126866	0.00206442	0.00129499	0.00205544	0.00129436	0.00206203	0.00128997	0.00205963	0.00128746	0.0020734	0.00129812	0.0020734	0.00129937	0.00204886	0.00128934	0.0020728	0.0013	0.0020734	0.0013	0.002074	0.00129812	0.0020728	0.00129937	0.00206502	0.00129624	0.0020734	0.0013	0.002074	0.0013
		45	0.00228918	0.00139662	0.00228701	0.00140724	0.00227527	0.00140893	0.00228353	0.00140554	0.00228788	0.00140257	0.0023057	0.00141488	0.00230613	0.0014153	0.00228353	0.00139747	0.00230265	0.001417	0.00230657	0.001417	0.00230613	0.00141573	0.00230613	0.00141615	0.00229483	0.00141021	0.00230657	0.00141658	0.00230657	0.001417
		46	0.00242115	0.00150997	0.00241885	0.00152144	0.00240644	0.00152328	0.00241518	0.00151961	0.00241977	0.0015164	0.00243862	0.00152971	0.00243908	0.00153016	0.00241518	0.00151089	0.0024354	0.001532	0.00243954	0.001532	0.00243908	0.00153062	0.00243908	0.00153108	0.00242713	0.00152466	0.00243954	0.00153154	0.00243954	0.001532
		47	0.00261762	0.00164303	0.00261514	0.00165551	0.00260172	0.00165751	0.00261116	0.00165352	0.00261613	0.00165002	0.00263651	0.0016645	0.00263701	0.001665	0.00261116	0.00164403	0.00263303	0.001667	0.0026375	0.001667	0.00263701	0.0016655	0.00263701	0.001666	0.00262408	0.00165901	0.0026375	0.0016665	0.0026375	0.001667
		48	0.00281409	0.00186676	0.00281142	0.00188095	0.002797	0.00188322	0.00280715	0.00187868	0.00281249	0.00187471	0.0028344	0.00189116	0.00283493	0.00189173	0.00280715	0.0018679	0.00283066	0.001894	0.00283547	0.001894	0.00283493	0.0018923	0.00283493	0.00189287	0.00282104	0.00188492	0.00283547	0.00189343	0.00283547	0.001894
		49	0.00312071	0.00195941	0.00311774	0.0019743	0.00310175	0.00197668	0.003113	0.00197192	0.00311893	0.00196775	0.00314322	0.00198502	0.00314381	0.00198562	0.003113	0.0019606	0.00313907	0.001988	0.00314441	0.001988	0.00314381	0.00198621	0.00314381	0.00198681	0.00312841	0.00197847	0.00314441	0.0019874	0.00314441	0.001988
		50	0.00337604	0.00211123	0.00338763	0.00214376	0.00336486	0.00214014	0.00339922	0.00213573	0.00338843	0.00213211	0.0034216	0.00215259	0.0034232	0.00215339	0.00337245	0.00211043	0.00340801	0.002155	0.003424	0.0021542	0.003422	0.00215339	0.0034216	0.0021538	0.00340282	0.00214175	0.003424	0.002155	0.0034216	0.0021546
		51	0.00363931	0.00233068	0.0036518	0.00236659	0.00362724	0.0023626	0.00366429	0.00235772	0.00365266	0.00235373	0.00368842	0.00237634	0.00369014	0.00237723	0.00363543	0.0023298	0.00367377	0.002379	0.003691	0.00237811	0.00368885	0.00237723	0.00368842	0.00237767	0.00366817	0.00236437	0.003691	0.002379	0.00368842	0.00237856
		52	0.0038651	0.0024551	0.00387837	0.00249293	0.00385229	0.00248872	0.00389163	0.00248359	0.00387928	0.00247939	0.00391725	0.0025032	0.00391908	0.00250413	0.00386098	0.00245417	0.0039017	0.002506	0.00392	0.00250507	0.00391771	0.00250413	0.00391725	0.0025046	0.00389575	0.00249059	0.00392	0.002506	0.00391725	0.00250553
		53	0.0042171	0.00262753	0.00423157	0.00266801	0.00420312	0.00266351	0.00424605	0.00265801	0.00423257	0.00265352	0.004274	0.002679	0.004276	0.00268	0.00421261	0.00262653	0.00425703	0.002682	0.004277	0.002681	0.0042745	0.00268	0.004274	0.0026805	0.00425054	0.00266551	0.004277	0.002682	0.004274	0.0026815
		54	0.00451487	0.0027784	0.00453037	0.0028212	0.0044999	0.00281645	0.00454587	0.00281064	0.00453144	0.00280588	0.00457579	0.00283283	0.00457793	0.00283389	0.00451006	0.00277735	0.00455762	0.002836	0.004579	0.00283494	0.00457633	0.00283389	0.00457579	0.00283441	0.00455068	0.00281856	0.004579	0.002836	0.00457579	0.00283547
		55	0.00480565	0.00309523	0.00483483	0.00313747	0.00475769	0.0031201	0.00484283	0.00313629	0.00481245	0.00312445	0.0048836	0.00315326	0.0048848	0.00315642	0.00477288	0.00307392	0.00482444	0.003158	0.0048864	0.00315761	0.0048852	0.00315603	0.0048828	0.00315682	0.00485482	0.00313787	0.0048872	0.00315761	0.00487761	0.003158
		56	0.00533459	0.0034471	0.00536698	0.00349414	0.00528134	0.0034748	0.00537586	0.00349282	0.00534213	0.00347963	0.00542112	0.00351172	0.00542245	0.00351524	0.0052982	0.00342336	0.00535545	0.003517	0.00542423	0.00351656	0.00542289	0.0035148	0.00542023	0.00351568	0.00538917	0.00349458	0.00542511	0.00351656	0.00541446	0.003517
		57	0.00578291	0.00370781	0.00581802	0.00375841	0.00572519	0.0037376	0.00582764	0.00375699	0.00579109	0.00374281	0.00587671	0.00377733	0.00587815	0.00378111	0.00574346	0.00368228	0.00580552	0.003783	0.00588008	0.00378253	0.00587863	0.00378064	0.00587575	0.00378158	0.00584207	0.00375888	0.00588104	0.00378253	0.00586949	0.003783
		58	0.00641311	0.00412633	0.00645205	0.00418264	0.0063491	0.00415948	0.00646272	0.00418106	0.00642218	0.00416527	0.00651713	0.00420369	0.00651873	0.0042079	0.00636937	0.00409791	0.00643818	0.00421	0.00652087	0.00420947	0.00651927	0.00420737	0.00651607	0.00420842	0.00647872	0.00418316	0.00652193	0.00420947	0.00650913	0.00421
		59	0.00691648	0.00439292	0.00695848	0.00445287	0.00684745	0.00442822	0.00696999	0.00445119	0.00692626	0.00443438	0.00702867	0.00447528	0.0070304	0.00447976	0.00686931	0.00436267	0.00694352	0.004482	0.0070327	0.00448144	0.00703097	0.0044792	0.00702752	0.00448032	0.00698725	0.00445343	0.00703385	0.00448144	0.00702004	0.004482
		60	0.00756752	0.00493863	0.00760699	0.00500293	0.0074844	0.00498149	0.00761488	0.00500899	0.00756102	0.00496845	0.00769103	0.00503322	0.00769011	0.00503741	0.00750483	0.0048897	0.00754012	0.005043	0.00769475	0.00504067	0.00769614	0.00504114	0.00769196	0.0050416	0.00762881	0.00500013	0.00769707	0.005043	0.0076771	0.00504067
		61	0.0082124	0.00531174	0.00825523	0.0053809	0.0081222	0.00535785	0.0082638	0.00538742	0.00820534	0.00534382	0.00834644	0.00541348	0.00834543	0.00541799	0.00814437	0.00525912	0.00818267	0.005424	0.00835047	0.00542149	0.00835198	0.005422	0.00834745	0.0054225	0.00827892	0.00537789	0.00835299	0.005424	0.00833132	0.00542149
		62	0.00916989	0.00610596	0.00921772	0.00618546	0.00906917	0.00615896	0.00922728	0.00619295	0.00916201	0.00614283	0.00931956	0.0062229	0.00931843	0.00622809	0.00909393	0.00604547	0.00913669	0.006235	0.00932406	0.00623212	0.00932575	0.0062327	0.00932069	0.00623327	0.00924416	0.006182	0.00932687	0.006235	0.00930268	0.00623212
		63	0.0100143	0.00648984	0.0100666	0.00657434	0.00990434	0.00654618	0.010077	0.0065823	0.0100057	0.00652903	0.0101778	0.00661414	0.0101766	0.00661965	0.00993137	0.00642555	0.00997807	0.006627	0.0101827	0.00662394	0.0101845	0.00662455	0.010179	0.00662516	0.0100954	0.00657067	0.0101858	0.006627	0.0101593	0.00662394
		64	0.0107664	0.00694424	0.0108225	0.00703465	0.0106481	0.00700452	0.0108337	0.00704317	0.0107571	0.00698617	0.0109421	0.00707724	0.0109408	0.00708314	0.0106772	0.00687545	0.0107274	0.007091	0.0109474	0.00708772	0.0109494	0.00708838	0.0109434	0.00708903	0.0108536	0.00703072	0.0109507	0.007091	0.0109223	0.00708772
		65	0.0120082	0.00765856	0.0120695	0.00773759	0.0118674	0.00769483	0.0120992	0.00775383	0.0119973	0.00769753	0.0122023	0.0077771	0.0122011	0.00779172	0.0119287	0.00756546	0.011876	0.007802	0.0122046	0.00779875	0.0122109	0.00779929	0.0122068	0.00779875	0.0120969	0.0077338	0.012212	0.00780038	0.0121668	0.00779117
		66	0.0132511	0.00830446	0.0133187	0.00839016	0.0130957	0.00834379	0.0133516	0.00840776	0.0132391	0.00834672	0.0134653	0.008433	0.013464	0.00844885	0.0131633	0.00820351	0.0131052	0.00846	0.0134678	0.00845648	0.0134747	0.00845707	0.0134703	0.00845648	0.013349	0.00838605	0.013476	0.00845824	0.0134261	0.00844826
		67	0.0142089	0.00902791	0.0142813	0.00912107	0.0140423	0.00907066	0.0143166	0.00914021	0.014196	0.00907385	0.0144385	0.00916765	0.0144371	0.00918488	0.0141147	0.00891817	0.0140524	0.009197	0.0144412	0.00919317	0.0144486	0.00919381	0.0144439	0.00919317	0.0143139	0.0091166	0.01445	0.00919509	0.0143965	0.00918424
		68	0.0157704	0.010147	0.0158508	0.0102517	0.0155854	0.010195	0.0158899	0.0102732	0.0157561	0.0101986	0.0160252	0.010304	0.0160237	0.0103234	0.0156659	0.0100236	0.0155967	0.010337	0.0160282	0.0103327	0.0160365	0.0103334	0.0160312	0.0103327	0.0158869	0.0102466	0.016038	0.0103348	0.0159786	0.0103227
		69	0.0173152	0.0107791	0.0174035	0.0108903	0.0171121	0.0108302	0.0174464	0.0109132	0.0172995	0.010834	0.017595	0.010946	0.0175933	0.0109665	0.0172004	0.0106481	0.0171245	0.010981	0.0175983	0.0109764	0.0176073	0.0109772	0.0176016	0.0109764	0.0174431	0.010885	0.017609	0.0109787	0.0175438	0.0109658
		70	0.018445	0.0122137	0.0185649	0.0123501	0.0183024	0.0123034	0.0186109	0.0123697	0.0184566	0.0122922	0.0187553	0.0124042	0.0187547	0.0124243	0.0183257	0.0121045	0.0180823	0.012445	0.0187553	0.0124376	0.0187669	0.0124413	0.0187611	0.0124392	0.0185742	0.0123108	0.0187681	0.0124434	0.0186575	0.0124047
		71	0.019972	0.0129635	0.0201019	0.0131082	0.0198176	0.0130587	0.0201517	0.0131291	0.0199846	0.0130469	0.020308	0.0131656	0.0203074	0.013187	0.0198428	0.0128476	0.0195793	0.013209	0.020308	0.0132011	0.0203206	0.0132051	0.0203143	0.0132028	0.0201119	0.0130666	0.0203218	0.0132073	0.0202021	0.0131662
		72	0.0217702	0.0147134	0.0219118	0.0148776	0.0216019	0.0148214	0.021966	0.0149013	0.021784	0.014808	0.0221364	0.0149428	0.0221358	0.0149671	0.0216294	0.0145818	0.0213422	0.014992	0.0221364	0.0149831	0.0221502	0.0149875	0.0221433	0.014985	0.0219228	0.0148303	0.0221516	0.0149901	0.022021	0.0149434
		73	0.0249009	0.0164642	0.0250628	0.016648	0.0247083	0.0165851	0.0251249	0.0166745	0.0249166	0.0165701	0.0253198	0.0167209	0.025319	0.0167481	0.0247398	0.016317	0.0244113	0.016776	0.0253198	0.016766	0.0253355	0.016771	0.0253276	0.0167681	0.0250754	0.0165951	0.0253371	0.0167739	0.0251877	0.0167217
		74	0.0274636	0.0187254	0.0276422	0.0189344	0.0272512	0.0188629	0.0277106	0.0189645	0.0274809	0.0188458	0.0279256	0.0190174	0.0279247	0.0190483	0.0272859	0.0185579	0.0269236	0.01908	0.0279256	0.0190686	0.0279429	0.0190743	0.0279343	0.0190711	0.027656	0.0188743	0.0279447	0.0190776	0.02778	0.0190182
		75	0.0309422	0.0206456	0.0312197	0.0208824	0.030845	0.0207878	0.0312276	0.0208803	0.0310499	0.0207817	0.0314413	0.020947	0.0314333	0.0209722	0.0308633	0.0205314	0.0302495	0.020998	0.0314477	0.0209851	0.031466	0.0209939	0.0314501	0.0209864	0.0311136	0.0207898	0.031462	0.0209966	0.0311934	0.0209096
		76	0.034416	0.0232767	0.0347246	0.0235436	0.0343078	0.023437	0.0347334	0.0235413	0.0345357	0.0234301	0.0349711	0.0236165	0.0349622	0.0236449	0.0343282	0.0231479	0.0336454	0.023674	0.0349782	0.0236594	0.0349986	0.0236694	0.0349808	0.023661	0.0346066	0.0234393	0.0349941	0.0236725	0.0346953	0.0235743
		77	0.0386301	0.0267347	0.0389765	0.0270413	0.0385087	0.0269188	0.0389864	0.0270386	0.0387645	0.0269109	0.0392532	0.0271249	0.0392432	0.0271575	0.0385316	0.0265867	0.0377652	0.027191	0.0392611	0.0271743	0.039284	0.0271857	0.0392641	0.027176	0.0388441	0.0269215	0.039279	0.0271892	0.0389436	0.0270765
		78	0.0434981	0.0299744	0.0438881	0.0303181	0.0433614	0.0301808	0.0438993	0.0303151	0.0436494	0.0301719	0.0441997	0.0304119	0.0441884	0.0304485	0.0433871	0.0298085	0.0425242	0.030486	0.0442086	0.0304672	0.0442344	0.0304801	0.044212	0.0304692	0.043739	0.0301838	0.0442288	0.030484	0.0438511	0.0303576
		79	0.0482815	0.0342976	0.0487144	0.0346909	0.0481297	0.0345338	0.0487268	0.0346875	0.0484494	0.0345236	0.0490602	0.0347982	0.0490478	0.0348401	0.0481584	0.0341078	0.0472005	0.034883	0.0490702	0.0348615	0.0490988	0.0348762	0.0490739	0.0348638	0.048549	0.0345372	0.0490926	0.0348807	0.0486733	0.0347361
		80	0.0542303	0.0380716	0.0546786	0.0385273	0.0542035	0.0384174	0.0546312	0.0385517	0.0544781	0.0383666	0.0550079	0.0386269	0.0549873	0.0386842	0.0542679	0.0380773	0.0526154	0.038718	0.0549958	0.0386945	0.0550249	0.0387114	0.0550103	0.0387011	0.0545498	0.0383723	0.0550261	0.0387161	0.054534	0.0385658
		81	0.060143	0.0430914	0.0606402	0.0436071	0.0601133	0.0434827	0.0605877	0.0436348	0.0604179	0.0434253	0.0610054	0.0437199	0.0609825	0.0437847	0.0601847	0.0430978	0.0583521	0.043823	0.0609919	0.0437964	0.0610243	0.0438156	0.0610081	0.0438039	0.0604974	0.0434317	0.0610256	0.0438209	0.0604798	0.0436507
		82	0.0670046	0.0483432	0.0675586	0.0489218	0.0669716	0.0487823	0.0675001	0.0489528	0.0673109	0.0487178	0.0679655	0.0490483	0.06794	0.0491211	0.0670512	0.0483504	0.0650094	0.049164	0.0679505	0.0491342	0.0679865	0.0491556	0.0679685	0.0491425	0.0673995	0.048725	0.067988	0.0491616	0.06738	0.0489707
		83	0.0748409	0.0550887	0.0754597	0.055748	0.074804	0.055589	0.0753943	0.0557834	0.075183	0.0555156	0.0759141	0.0558921	0.0758856	0.0559751	0.0748929	0.0550969	0.0726124	0.056024	0.0758974	0.05599	0.0759376	0.0560145	0.0759175	0.0559995	0.075282	0.0555237	0.0759393	0.0560213	0.0752602	0.0558038
		84	0.0845989	0.0627723	0.0852983	0.0635235	0.0845572	0.0633423	0.0852244	0.0635638	0.0849855	0.0632587	0.085812	0.0636877	0.0857798	0.0637822	0.0846576	0.0627816	0.0820797	0.063838	0.085793	0.0637993	0.0858385	0.0638272	0.0858158	0.0638101	0.0850974	0.063268	0.0858404	0.0638349	0.0850727	0.0635871
		85	0.0949359	0.0716449	0.0957766	0.072332	0.0954288	0.0721567	0.0957126	0.0723449	0.0956337	0.0722294	0.0962482	0.072523	0.0962418	0.0725487	0.0954096	0.0717732	0.0917738	0.07261	0.0962375	0.0725786	0.0962823	0.0726071	0.0962589	0.07259	0.0956017	0.0722223	0.0962909	0.0726043	0.0955419	0.0723406
		86	0.107609	0.0820527	0.108562	0.0828396	0.108167	0.0826388	0.108489	0.0828543	0.1084	0.0827221	0.109096	0.0830584	0.109089	0.0830878	0.108146	0.0821997	0.104024	0.083158	0.109084	0.0831221	0.109135	0.0831547	0.109108	0.0831351	0.108363	0.0827139	0.109145	0.0831515	0.108296	0.0828494
		87	0.119935	0.0932835	0.120997	0.0941781	0.120557	0.0939498	0.120916	0.0941948	0.120816	0.0940444	0.121592	0.0944268	0.121584	0.0944602	0.120533	0.0934505	0.11594	0.09454	0.121579	0.0944992	0.121636	0.0945363	0.121606	0.094514	0.120776	0.0940352	0.121646	0.0945326	0.1207	0.0941892
		88	0.134574	0.105197	0.135766	0.106206	0.135273	0.105948	0.135675	0.106225	0.135563	0.106055	0.136434	0.106486	0.136425	0.106524	0.135246	0.105385	0.130092	0.106614	0.136419	0.106568	0.136483	0.10661	0.13645	0.106585	0.135518	0.106045	0.136495	0.106606	0.135433	0.106218
		89	0.151083	0.118418	0.152421	0.119554	0.151868	0.119264	0.152319	0.119575	0.152194	0.119384	0.153172	0.119869	0.153162	0.119912	0.151837	0.11863	0.146051	0.120013	0.153155	0.119961	0.153226	0.120008	0.153189	0.11998	0.152143	0.119372	0.15324	0.120004	0.152048	0.119568
		90	0.160467	0.13356	0.161421	0.134438	0.16124	0.134384	0.161547	0.13451	0.161425	0.134364	0.162019	0.13465	0.161992	0.134668	0.161303	0.134023	0.154925	0.134717	0.161964	0.134688	0.162047	0.134713	0.161996	0.134701	0.16137	0.134337	0.162047	0.134717	0.161141	0.134407
		91	0.179816	0.150413	0.180885	0.151401	0.180682	0.15134	0.181026	0.151483	0.180889	0.151318	0.181556	0.151641	0.181525	0.151661	0.180752	0.150935	0.173606	0.151716	0.181494	0.151684	0.181587	0.151712	0.181529	0.151698	0.180827	0.151288	0.181587	0.151716	0.180571	0.151367
		92	0.196706	0.168126	0.197874	0.169231	0.197652	0.169163	0.198029	0.169322	0.197879	0.169138	0.198608	0.169499	0.198575	0.169522	0.19773	0.168709	0.189912	0.169583	0.198541	0.169547	0.198642	0.169578	0.198579	0.169563	0.197812	0.169104	0.198642	0.169583	0.197532	0.169193
		93	0.220236	0.186601	0.221544	0.187828	0.221295	0.187752	0.221717	0.187928	0.221549	0.187724	0.222366	0.188125	0.222328	0.18815	0.221382	0.187249	0.212629	0.188218	0.22229	0.188178	0.222404	0.188213	0.222333	0.188195	0.221474	0.187687	0.222404	0.188218	0.22116	0.187785
		94	0.241807	0.204146	0.243243	0.205488	0.24297	0.205405	0.243433	0.205598	0.243249	0.205375	0.244146	0.205813	0.244104	0.205841	0.243065	0.204854	0.233455	0.205915	0.244062	0.205871	0.244187	0.205909	0.24411	0.20589	0.243166	0.205334	0.244187	0.205915	0.242822	0.205441
		95	0.267006	0.226215	0.268592	0.227702	0.268291	0.22761	0.268802	0.227824	0.268599	0.227577	0.269589	0.228062	0.269543	0.228093	0.268396	0.227	0.257784	0.228175	0.269497	0.228126	0.269634	0.228169	0.269549	0.228148	0.268507	0.227531	0.269634	0.228175	0.268127	0.22765
		96	0.289654	0.24957	0.291374	0.25121	0.291047	0.251109	0.291602	0.251345	0.291381	0.251072	0.292455	0.251607	0.292405	0.251641	0.291161	0.250435	0.279649	0.251732	0.292356	0.251678	0.292505	0.251725	0.292412	0.251702	0.291282	0.251021	0.292505	0.251732	0.290869	0.251153
		97	0.31115	0.274749	0.312999	0.276554	0.312648	0.276443	0.313243	0.276703	0.313007	0.276402	0.31416	0.276992	0.314106	0.277029	0.31277	0.275702	0.300403	0.277129	0.314053	0.27707	0.314213	0.277122	0.314114	0.277096	0.3129	0.276347	0.314213	0.277129	0.312457	0.276491
		98	0.331967	0.295932	0.333939	0.297877	0.333564	0.297757	0.3342	0.298037	0.333947	0.297713	0.335178	0.298348	0.335121	0.298388	0.333695	0.296958	0.320501	0.298496	0.335064	0.298432	0.335235	0.298488	0.335129	0.29846	0.333833	0.297653	0.335235	0.298496	0.333361	0.297809
		99	0.371778	0.3166	0.373987	0.318681	0.373567	0.318553	0.374279	0.318852	0.373996	0.318506	0.375374	0.319185	0.37531	0.319228	0.373713	0.317698	0.358937	0.319343	0.375246	0.319275	0.375438	0.319334	0.375319	0.319305	0.373868	0.318442	0.375438	0.319343	0.373339	0.318608
		100	0.393483	0.345827	0.395821	0.3481	0.395376	0.34796	0.39613	0.348286	0.39583	0.347908	0.397289	0.34865	0.397221	0.348697	0.395531	0.347026	0.379892	0.348823	0.397153	0.348748	0.397356	0.348814	0.397231	0.348781	0.395695	0.347838	0.397356	0.348823	0.395135	0.34802
		101	1	1	1	1	1	1	1	1	1	1	1	1	1	1	1	1	1	1	1	1	1	1	1	1	1	1	1	1	1	1
